# Supplementary material for: Redetermination of 4-(dimethyl­amino)­pyridinium tribromide
Source: Acta Crystallogr Sect E Struct Rep Online. 2010 Aug 11;66(Pt 9):o2223. doi: 10.1107/S1600536810030369 (PMC3008028; doi:10.1107/S1600536810030369)
Supplement: Supplementary file 1 [file e-66-o2223-sup1.cif]

##############################################################################
###                                                                        ###
###        Electronic paper (Acta Crystallographica Section E)             ###
###                                                                        ###
##############################################################################
#                                                                            #
# This CIF contains the data in a paper accepted for publication in Acta     #
# Crystallographica Section E. It conforms to the requirements of Notes      #
# for Authors for Section E, and has been peer reviewed under the auspices   #
# of the IUCr Commission on Journals.                                        #
#                                                                            #
# Full details of the Crystallographic Information File format               #
# are given in the paper "The Crystallographic Information File (CIF):       #
# a New Standard Archive File for Crystallography" by S. R. Hall, F. H.      #
# Allen and I. D. Brown [Acta Cryst. (1991), A47, 655-685].                  #
#                                                                            #
# The current version of the core CIF dictionary is obtainable from          #
# ftp://ftp.iucr.org/pub/cif_core.dic. The current version number is 2.4.    #
#                                                                            #
# Software is freely available for graphical display of the structure(s) in  #
# this CIF.  For information consult the CIF home page http://www.iucr.org/  #
# cif/home.html                                                              #
#                                                                            #
# This file may be used for bona fide research purposes within the           #
# scientific community so long as proper attribution is given to the journal # 
# article from which it was obtained.                                        #
#                                                                            #
##############################################################################
                                             
data_global
_audit_creation_method     SHELXL-97
_journal_date_recd_electronic     2010-07-28
_journal_date_accepted     2010-07-30
_journal_name_full     'Acta Crystallographica, Section E'
_journal_year     2010
_journal_volume     66
_journal_issue      9
_journal_page_first     o2223
_journal_page_last     o2223
_journal_paper_category     QO
_journal_coeditor_code     HB5583
_publ_contact_author
;
     Dr. Seik Weng Ng
     Department of Chemistry
     University of Malaya
     50603 Kuala Lumpur
     Malaysia
;
_publ_contact_author_email     seikweng@um.edu.my
_publ_contact_author_fax     '03 7967 4193'
_publ_contact_author_phone     '03 7967 6778'
_publ_section_title
;
Redetermination of 4-(dimethylamino)pyridinium tribromide
;
loop_
    _publ_author_name
    _publ_author_address
    'Ng, Seik Weng'
;
     Department of Chemistry
     University of Malaya
     50603 Kuala Lumpur
     Malaysia
;
_publ_section_synopsis     .
data_I
_audit_creation_method     SHELXL-97
_chemical_name_systematic
;
4-(dimethylamino)pyridinium tribromide
;
_chemical_name_common     ?
_chemical_formula_moiety     'C7 H11 N2 +, Br3 -'
_chemical_formula_sum     'C7 H11 Br3 N2'
_chemical_formula_iupac     'C7 H11 N2 +, Br3 -'
_chemical_formula_weight     362.91
_chemical_melting_point     ?
_symmetry_cell_setting     orthorhombic
_symmetry_space_group_name_H-M     'P 21 21 2'
_symmetry_space_group_name_Hall     'P 2 2ab'
loop_
    _symmetry_equiv_pos_as_xyz
    'x, y, z'
    '-x, -y, z'
    '-x+1/2, y+1/2, -z'
    'x+1/2, -y+1/2, -z'
_cell_length_a     14.7253(2)
_cell_length_b     17.6696(3)
_cell_length_c     4.16890(10)
_cell_angle_alpha     90.00
_cell_angle_beta     90.00
_cell_angle_gamma     90.00
_cell_volume     1084.71(4)
_cell_formula_units_Z     4
_cell_measurement_reflns_used     4074
_cell_measurement_theta_min     2.7
_cell_measurement_theta_max     28.3
_cell_measurement_temperature     100(2)
_exptl_crystal_description     Block
_exptl_crystal_colour     Colorless
_exptl_crystal_size_max     0.20
_exptl_crystal_size_mid     0.15
_exptl_crystal_size_min     0.10
_exptl_crystal_density_diffrn     2.222
_exptl_crystal_density_meas     ?
_exptl_crystal_density_method     'not measured'
_exptl_crystal_F_000     688
_exptl_absorpt_coefficient_mu     11.110
_exptl_absorpt_correction_type     multi-scan
_exptl_absorpt_process_details     '(SADABS; Sheldrick, 1996)'
_exptl_absorpt_correction_T_min     0.215
_exptl_absorpt_correction_T_max     0.403
_diffrn_ambient_temperature     100(2)
_diffrn_radiation_type     MoK\a
_diffrn_radiation_wavelength     0.71073
_diffrn_radiation_source     'fine-focus sealed tube'
_diffrn_radiation_monochromator     graphite
_diffrn_measurement_device_type     'Bruker SMART APEX CCD'
_diffrn_measurement_method     '\w scans'
_diffrn_detector_area_resol_mean     ?
_diffrn_reflns_number     10364
_diffrn_reflns_av_R_equivalents     0.0292
_diffrn_reflns_av_sigmaI/netI     0.0264
_diffrn_reflns_theta_min     1.80
_diffrn_reflns_theta_max     27.50
_diffrn_reflns_theta_full     27.50
_diffrn_measured_fraction_theta_max     1.000
_diffrn_measured_fraction_theta_full     1.000
_diffrn_reflns_limit_h_min     -19
_diffrn_reflns_limit_h_max     19
_diffrn_reflns_limit_k_min     -22
_diffrn_reflns_limit_k_max     22
_diffrn_reflns_limit_l_min     -5
_diffrn_reflns_limit_l_max     5
_diffrn_standards_number     0
_diffrn_standards_interval_count     0
_diffrn_standards_interval_time     0
_diffrn_standards_decay_%     0
_reflns_number_total     2502
_reflns_number_gt     2300
_reflns_threshold_expression     I>2\s(I)
_refine_ls_structure_factor_coef     Fsqd
_refine_ls_matrix_type     full
_refine_ls_R_factor_all     0.0230
_refine_ls_R_factor_gt     0.0193
_refine_ls_wR_factor_gt     0.0386
_refine_ls_wR_factor_ref     0.0396
_refine_ls_goodness_of_fit_ref     0.979
_refine_ls_restrained_S_all     0.979
_refine_ls_number_reflns     2502
_refine_ls_number_parameters     116
_refine_ls_number_restraints     0
_refine_ls_hydrogen_treatment     mixed
_refine_ls_weighting_scheme     calc
_refine_ls_weighting_details
                 'calc w=1/[\s^2^(Fo^2^)+(0.0204P)^2^] where P=(Fo^2^+2Fc^2^)/3'
_atom_sites_solution_hydrogens     geom
_atom_sites_solution_primary     direct
_atom_sites_solution_secondary     difmap
_refine_ls_shift/su_max     0.001
_refine_ls_shift/su_mean     0.001
_refine_diff_density_max     0.383
_refine_diff_density_min     -0.309
_refine_ls_extinction_method     none
_refine_ls_extinction_coef     ?
_refine_ls_abs_structure_details     'Flack (1983), 999 Friedel pairs'
_refine_ls_abs_structure_Flack     0.51(2)
loop_
    _atom_type_symbol
    _atom_type_description
    _atom_type_scat_dispersion_real
    _atom_type_scat_dispersion_imag
    _atom_type_scat_source
    'C' 'C' 0.0033 0.0016
                         'International Tables Vol C Tables 4.2.6.8 and 6.1.1.4'
    'H' 'H' 0.0000 0.0000
                         'International Tables Vol C Tables 4.2.6.8 and 6.1.1.4'
    'N' 'N' 0.0061 0.0033
                         'International Tables Vol C Tables 4.2.6.8 and 6.1.1.4'
    'Br' 'Br' -0.2901 2.4595
                         'International Tables Vol C Tables 4.2.6.8 and 6.1.1.4'
_computing_data_collection     'APEX2 (Bruker, 2009)'
_computing_cell_refinement     'SAINT (Bruker, 2009)'
_computing_data_reduction     'SAINT (Bruker, 2009)'
_computing_structure_solution     'SHELXS97 (Sheldrick, 2008)'
_computing_structure_refinement     'SHELXL97 (Sheldrick, 2008)'
_computing_molecular_graphics     'X-SEED (Barbour, 2001)'
_computing_publication_material     'publCIF (Westrip, 2010)'
loop_
    _atom_site_type_symbol
    _atom_site_label
    _atom_site_fract_x
    _atom_site_fract_y
    _atom_site_fract_z
    _atom_site_U_iso_or_equiv
    _atom_site_adp_type
    _atom_site_calc_flag
    _atom_site_refinement_flags
    _atom_site_occupancy
    _atom_site_disorder_assembly
    _atom_site_disorder_group
    Br Br1 0.422049(17) 0.112471(15) 0.72575(7) 0.01934(7) Uani d . 1 . .
    Br Br2 0.261320(17) 0.120225(14) 0.47003(7) 0.01501(7) Uani d . 1 . .
    Br Br3 0.106438(17) 0.127359(14) 0.23133(7) 0.01826(7) Uani d . 1 . .
    N N1 0.60669(15) 0.13040(13) 0.2738(6) 0.0196(5) Uani d . 1 . .
    H H1 0.553(2) 0.1299(18) 0.387(8) 0.038(10) Uiso d . 1 . .
    N N2 0.85347(15) 0.12901(12) -0.1849(6) 0.0162(5) Uani d . 1 . .
    C C1 0.6420(2) 0.06411(16) 0.1723(7) 0.0218(7) Uani d . 1 . .
    H H1A 0.6095 0.0185 0.2093 0.026 Uiso calc R 1 . .
    C C2 0.72305(19) 0.06148(15) 0.0185(7) 0.0182(6) Uani d . 1 . .
    H H2 0.7468 0.0143 -0.0520 0.022 Uiso calc R 1 . .
    C C3 0.77231(17) 0.12906(14) -0.0370(6) 0.0148(5) Uani d . 1 . .
    C C4 0.73201(19) 0.19758(15) 0.0729(7) 0.0179(6) Uani d . 1 . .
    H H4 0.7621 0.2445 0.0396 0.021 Uiso calc R 1 . .
    C C5 0.65084(18) 0.19580(14) 0.2248(8) 0.0200(6) Uani d . 1 . .
    H H5 0.6246 0.2418 0.2982 0.024 Uiso calc R 1 . .
    C C6 0.89406(19) 0.05789(14) -0.2953(8) 0.0221(7) Uani d . 1 . .
    H H6A 0.9021 0.0237 -0.1124 0.033 Uiso calc R 1 . .
    H H6B 0.9532 0.0683 -0.3936 0.033 Uiso calc R 1 . .
    H H6C 0.8540 0.0341 -0.4538 0.033 Uiso calc R 1 . .
    C C7 0.90234(17) 0.19907(14) -0.2435(9) 0.0215(6) Uani d . 1 . .
    H H7A 0.8653 0.2324 -0.3782 0.032 Uiso calc R 1 . .
    H H7B 0.9597 0.1879 -0.3532 0.032 Uiso calc R 1 . .
    H H7C 0.9150 0.2242 -0.0387 0.032 Uiso calc R 1 . .
loop_
    _atom_site_aniso_label
    _atom_site_aniso_U_11
    _atom_site_aniso_U_22
    _atom_site_aniso_U_33
    _atom_site_aniso_U_12
    _atom_site_aniso_U_13
    _atom_site_aniso_U_23
    Br1 0.01273(13) 0.02577(14) 0.01951(15) -0.00074(11) 0.00148(13) 0.00173(13)
    Br2 0.01278(13) 0.01445(12) 0.01779(13) -0.00072(11) 0.00346(11)
                                                                    -0.00043(11)
    Br3 0.01313(13) 0.02064(13) 0.02101(14) -0.00046(11) 0.00112(13)
                                                                    -0.00002(14)
    N1 0.0121(11) 0.0263(12) 0.0204(13) 0.0014(10) 0.0026(12) 0.0015(13)
    N2 0.0133(11) 0.0125(10) 0.0228(13) 0.0005(9) 0.0026(10) 0.0024(10)
    C1 0.0188(16) 0.0211(15) 0.0255(18) -0.0030(13) 0.0007(14) 0.0025(12)
    C2 0.0195(15) 0.0157(13) 0.0196(16) 0.0012(11) 0.0001(15) -0.0015(12)
    C3 0.0135(13) 0.0170(12) 0.0140(12) 0.0004(12) -0.0034(12) 0.0014(12)
    C4 0.0154(14) 0.0157(13) 0.0225(16) -0.0005(12) 0.0018(14) -0.0014(11)
    C5 0.0177(14) 0.0186(13) 0.0236(17) 0.0051(11) 0.0038(17) -0.0030(14)
    C6 0.0183(15) 0.0178(13) 0.0303(19) 0.0030(12) 0.0047(18) 0.0008(14)
    C7 0.0141(14) 0.0179(13) 0.0323(18) -0.0011(11) 0.0072(18) 0.0024(15)
loop_
    _geom_bond_atom_site_label_1
    _geom_bond_atom_site_label_2
    _geom_bond_site_symmetry_2
    _geom_bond_distance
    _geom_bond_publ_flag
    Br1 Br2 . 2.5994(4) yes
    Br2 Br3 . 2.4915(4) yes
    N1 C5 . 1.342(3) ?
    N1 C1 . 1.350(4) ?
    N1 H1 . 0.92(3) ?
    N2 C3 . 1.345(3) ?
    N2 C7 . 1.453(3) ?
    N2 C6 . 1.466(3) ?
    C1 C2 . 1.356(4) ?
    C1 H1A . 0.9500 ?
    C2 C3 . 1.416(4) ?
    C2 H2 . 0.9500 ?
    C3 C4 . 1.424(4) ?
    C4 C5 . 1.353(4) ?
    C4 H4 . 0.9500 ?
    C5 H5 . 0.9500 ?
    C6 H6A . 0.9800 ?
    C6 H6B . 0.9800 ?
    C6 H6C . 0.9800 ?
    C7 H7A . 0.9800 ?
    C7 H7B . 0.9800 ?
    C7 H7C . 0.9800 ?
loop_
    _geom_angle_atom_site_label_1
    _geom_angle_atom_site_label_2
    _geom_angle_atom_site_label_3
    _geom_angle_site_symmetry_1
    _geom_angle_site_symmetry_3
    _geom_angle
    _geom_angle_publ_flag
    Br3 Br2 Br1 . . 179.314(16) ?
    C5 N1 C1 . . 120.9(2) ?
    C5 N1 H1 . . 120(2) ?
    C1 N1 H1 . . 119(2) ?
    C3 N2 C7 . . 121.1(2) ?
    C3 N2 C6 . . 120.5(2) ?
    C7 N2 C6 . . 118.4(2) ?
    N1 C1 C2 . . 121.2(3) ?
    N1 C1 H1A . . 119.4 ?
    C2 C1 H1A . . 119.4 ?
    C1 C2 C3 . . 119.9(3) ?
    C1 C2 H2 . . 120.0 ?
    C3 C2 H2 . . 120.0 ?
    N2 C3 C2 . . 122.0(2) ?
    N2 C3 C4 . . 121.2(2) ?
    C2 C3 C4 . . 116.8(2) ?
    C5 C4 C3 . . 119.9(3) ?
    C5 C4 H4 . . 120.0 ?
    C3 C4 H4 . . 120.0 ?
    N1 C5 C4 . . 121.3(3) ?
    N1 C5 H5 . . 119.4 ?
    C4 C5 H5 . . 119.4 ?
    N2 C6 H6A . . 109.5 ?
    N2 C6 H6B . . 109.5 ?
    H6A C6 H6B . . 109.5 ?
    N2 C6 H6C . . 109.5 ?
    H6A C6 H6C . . 109.5 ?
    H6B C6 H6C . . 109.5 ?
    N2 C7 H7A . . 109.5 ?
    N2 C7 H7B . . 109.5 ?
    H7A C7 H7B . . 109.5 ?
    N2 C7 H7C . . 109.5 ?
    H7A C7 H7C . . 109.5 ?
    H7B C7 H7C . . 109.5 ?
loop_
    _geom_torsion_atom_site_label_1
    _geom_torsion_atom_site_label_2
    _geom_torsion_atom_site_label_3
    _geom_torsion_atom_site_label_4
    _geom_torsion_site_symmetry_1
    _geom_torsion_site_symmetry_2
    _geom_torsion_site_symmetry_3
    _geom_torsion_site_symmetry_4
    _geom_torsion
    _geom_torsion_publ_flag
    C5 N1 C1 C2 . . . . 0.1(5) ?
    N1 C1 C2 C3 . . . . 0.2(4) ?
    C7 N2 C3 C2 . . . . 179.1(3) ?
    C6 N2 C3 C2 . . . . 0.1(4) ?
    C7 N2 C3 C4 . . . . -1.2(4) ?
    C6 N2 C3 C4 . . . . 179.8(3) ?
    C1 C2 C3 N2 . . . . 179.1(3) ?
    C1 C2 C3 C4 . . . . -0.6(4) ?
    N2 C3 C4 C5 . . . . -179.1(3) ?
    C2 C3 C4 C5 . . . . 0.6(4) ?
    C1 N1 C5 C4 . . . . -0.1(5) ?
    C3 C4 C5 N1 . . . . -0.3(5) ?
loop_
    _geom_hbond_atom_site_label_D
    _geom_hbond_atom_site_label_H
    _geom_hbond_atom_site_label_A
    _geom_hbond_site_symmetry_A
    _geom_hbond_distance_DH
    _geom_hbond_distance_HA
    _geom_hbond_distance_DA
    _geom_hbond_angle_DHA
    _geom_hbond_publ_flag
    N1 H1 Br1 . 0.92(3) 2.41(3) 3.323(2) 171(3) yes
