# Supplementary material for: Redetermination of 4-(dimethyl­amino)­pyridinium tribromide
Source: Acta Crystallogr Sect E Struct Rep Online. 2010 Aug 11;66(Pt 9):o2223. doi: 10.1107/S1600536810030369 (PMC3008028; doi:10.1107/S1600536810030369)
Supplement: Supplementary file 2 [file e-66-o2223-Isup2.hkl]

# 
# h,k,l, Fc-squared, Fo-squared, sigma(Fo-squared) and status flag 
# 
data_I
_shelx_title '  P21212 999 Friedel pairs' 
_shelx_refln_list_code          4 
_shelx_F_calc_maximum      395.87 
_exptl_crystal_F_000       688.00 
_reflns_d_resolution_high  0.7697 
 
loop_ 
 _symmetry_equiv_pos_as_xyz 
 'x, y, z' 
 '-x, -y, z' 
 '-x+1/2, y+1/2, -z' 
 'x+1/2, -y+1/2, -z' 
 
_cell_length_a    14.7253 
_cell_length_b    17.6696 
_cell_length_c     4.1689 
_cell_angle_alpha  90.000 
_cell_angle_beta   90.000 
_cell_angle_gamma  90.000 
 
_shelx_F_squared_multiplier     1.000 
 
loop_ 
 _refln_index_h 
 _refln_index_k 
 _refln_index_l 
 _refln_F_squared_calc 
 _refln_F_squared_meas 
 _refln_F_squared_sigma 
 _refln_observed_status 
   2   0   0     7461.77     7579.51    171.93 o 
   4   0   0     9331.09     9739.70    232.33 o 
   6   0   0    90023.13    93944.65   1148.15 o 
   8   0   0    12860.56    14092.72    195.02 o 
  10   0   0      440.17      438.45     32.56 o 
  12   0   0     9336.65     9050.82    190.93 o 
  14   0   0     1369.15     1397.56     82.14 o 
  16   0   0      210.71      219.96     99.79 o 
  18   0   0        7.24       16.73     55.52 o 
   1   1   0      365.55      384.63      4.88 o 
   2   1   0       49.23       57.24      3.45 o 
   3   1   0      320.55      366.92      7.49 o 
   4   1   0      772.79      867.86     19.71 o 
   5   1   0     2467.83     2606.36     40.23 o 
   6   1   0    10018.20    10745.75    116.64 o 
   7   1   0    10849.42    11527.69    126.49 o 
   8   1   0      696.65      758.76     24.24 o 
   9   1   0     1280.11     1310.11     32.53 o 
  10   1   0     1910.83     1943.38     34.55 o 
  11   1   0     1210.74     1285.39     54.45 o 
  12   1   0     9227.51     9489.50    140.32 o 
  13   1   0    14871.34    14749.53    198.51 o 
  14   1   0     2825.01     2792.40     88.70 o 
  15   1   0      362.02      358.92     40.58 o 
  16   1   0     1474.53     1527.49     65.24 o 
  17   1   0       19.51       20.87     48.90 o 
  18   1   0     3126.29     2981.20     87.28 o 
  19   1   0     7239.43     6813.59    188.64 o 
   0   2   0      233.92      263.32     11.89 o 
   1   2   0    20367.68    21552.52    189.51 o 
   2   2   0       27.33       32.76      4.72 o 
   3   2   0     6760.85     7517.67     71.46 o 
   4   2   0        0.54        0.88      6.86 o 
   5   2   0    26697.88    27977.74    247.12 o 
   6   2   0      275.88      323.07     14.74 o 
   7   2   0    29648.77    30519.53    302.10 o 
   8   2   0       45.74       69.64     12.31 o 
   9   2   0     2823.59     3153.28     63.84 o 
  10   2   0        0.33      -25.17     20.50 o 
  11   2   0     2170.37     2293.34     60.80 o 
  12   2   0       22.65       61.29     27.04 o 
  13   2   0     7621.66     7827.53    126.21 o 
  14   2   0       88.65       58.29     31.18 o 
  15   2   0      465.79      474.35     43.67 o 
  16   2   0       26.20       64.56     35.86 o 
  17   2   0      868.30      846.64     56.22 o 
  18   2   0       32.77       44.10     41.84 o 
  19   2   0       12.74       84.56     39.83 o 
   1   3   0       65.41       82.20      6.91 o 
   2   3   0      306.87      312.47     11.76 o 
   3   3   0      918.33      941.67     17.56 o 
   4   3   0      341.60      383.08     11.84 o 
   5   3   0     2288.93     2358.21     29.58 o 
   6   3   0    10586.87    10972.62    106.07 o 
   7   3   0     5143.30     5234.66     58.74 o 
   8   3   0      992.28     1024.78     26.94 o 
   9   3   0     1449.78     1540.47     46.42 o 
  10   3   0     2139.52     2194.62     56.62 o 
  11   3   0      830.57      901.43     42.84 o 
  12   3   0    13190.09    13575.75    185.00 o 
  13   3   0     8479.02     8335.39    130.72 o 
  14   3   0     4427.37     4484.35    113.69 o 
  15   3   0      149.38      198.59     36.83 o 
  16   3   0     1389.07     1430.95     63.87 o 
  17   3   0      113.04      149.40     37.72 o 
  18   3   0     4567.91     4531.10     96.18 o 
   0   4   0   156716.44   152882.33   2360.23 o 
   1   4   0      930.74      952.16     15.49 o 
   2   4   0     1252.14     1206.95     31.53 o 
   3   4   0      209.04      215.16      9.84 o 
   4   4   0     1858.26     1960.03     25.89 o 
   5   4   0     1477.25     1554.31     29.57 o 
   6   4   0    58200.36    59085.00    480.24 o 
   7   4   0      137.48      155.02     10.72 o 
   8   4   0     5507.98     5532.84     59.49 o 
   9   4   0      225.56      254.39     23.22 o 
  10   4   0      511.92      496.66     29.40 o 
  11   4   0     1255.15     1335.16     49.93 o 
  12   4   0     7509.44     7667.18    111.32 o 
  13   4   0      120.12      112.92     27.65 o 
  14   4   0     1566.51     1598.48     55.72 o 
  15   4   0      222.81      226.22     34.90 o 
  16   4   0        6.65       -0.38     30.93 o 
  17   4   0      224.76      221.89     38.57 o 
  18   4   0       30.28       -2.86     36.54 o 
   1   5   0     2629.35     2688.49     33.81 o 
   2   5   0     1532.34     1498.63     24.66 o 
   3   5   0     1644.93     1695.49     25.28 o 
   4   5   0     3126.03     3283.20     36.93 o 
   5   5   0       46.26       75.91      8.87 o 
   6   5   0    10014.70    10281.18     95.28 o 
   7   5   0    14523.59    14766.85    132.33 o 
   8   5   0      205.65      210.08     12.71 o 
   9   5   0      691.30      695.82     20.66 o 
  10   5   0      107.70       95.61     21.55 o 
  11   5   0       10.78       37.07     22.08 o 
  12   5   0    13384.83    13312.04    163.56 o 
  13   5   0    11607.26    11637.33    150.57 o 
  14   5   0     1923.79     1965.47    110.36 o 
  15   5   0      208.24      258.23     44.50 o 
  16   5   0     1354.49     1541.74     59.90 o 
  17   5   0        9.19       13.40     33.50 o 
  18   5   0     2410.52     2542.92     75.72 o 
   0   6   0     4218.39     4250.29     81.35 o 
   1   6   0    61847.04    62667.01    604.15 o 
   2   6   0       10.86       14.23      7.90 o 
   3   6   0     7894.51     8034.38     75.10 o 
   4   6   0       37.36       26.68      9.94 o 
   5   6   0    16539.97    17119.94    148.12 o 
   6   6   0     2369.39     2485.92     33.87 o 
   7   6   0    36941.64    36840.72    307.41 o 
   8   6   0      274.08      295.71     14.84 o 
   9   6   0      549.08      564.08     28.58 o 
  10   6   0       81.99      114.07     22.22 o 
  11   6   0     1331.02     1374.67     44.82 o 
  12   6   0      818.68      847.15     40.47 o 
  13   6   0     6867.16     6944.99    110.51 o 
  14   6   0      554.90      527.01     38.26 o 
  15   6   0      106.23       84.79     31.92 o 
  16   6   0       39.58       92.92     33.68 o 
  17   6   0       39.30       38.49     35.00 o 
  18   6   0      339.65      326.01     60.27 o 
   1   7   0      881.18      893.10     19.78 o 
   2   7   0     1079.94     1152.69     28.24 o 
   3   7   0     3012.92     3239.24     39.53 o 
   4   7   0       11.52       23.11     10.07 o 
   5   7   0      845.34      757.68     24.92 o 
   6   7   0    10394.25    10605.02     99.03 o 
   7   7   0     2223.62     2274.87     37.30 o 
   8   7   0     1455.20     1501.41     43.32 o 
   9   7   0      823.42      823.78     26.72 o 
  10   7   0     1189.59     1155.83     40.17 o 
  11   7   0       47.45       36.98     22.66 o 
  12   7   0    16499.39    16206.67    190.67 o 
  13   7   0     1760.53     1786.43     54.69 o 
  14   7   0     5206.40     5212.12     91.61 o 
  15   7   0       57.65       45.87     32.76 o 
  16   7   0     1653.82     1606.50     60.33 o 
  17   7   0       79.27      176.13     53.50 o 
  18   7   0     4620.29     4746.58    135.20 o 
   0   8   0    63078.10    61285.90    949.51 o 
   1   8   0     1574.41     1551.85     31.90 o 
   2   8   0      633.87      663.45     18.21 o 
   3   8   0      517.82      516.76     17.75 o 
   4   8   0      436.65      469.24     17.25 o 
   5   8   0     2661.66     2756.76     66.73 o 
   6   8   0    35811.24    36390.89    361.33 o 
   7   8   0      414.36      453.11     22.32 o 
   8   8   0     4062.91     4159.21     55.90 o 
   9   8   0      530.44      551.17     22.99 o 
  10   8   0      410.14      458.23     29.26 o 
  11   8   0     1766.00     1757.97     48.90 o 
  12   8   0     4987.55     5047.91     84.60 o 
  13   8   0       12.13       14.97     26.02 o 
  14   8   0     2175.62     2231.19     62.00 o 
  15   8   0      365.58      391.27     58.69 o 
  16   8   0      149.87      123.14     49.63 o 
  17   8   0      844.24      897.75     72.38 o 
   1   9   0     1622.04     1612.98     34.27 o 
   2   9   0     2350.04     2317.80     33.51 o 
   3   9   0      850.89      905.06     19.13 o 
   4   9   0     5340.43     5718.21     64.87 o 
   5   9   0        8.78       16.71     12.67 o 
   6   9   0     5359.21     5375.38     82.64 o 
   7   9   0    10753.99    10796.76    124.70 o 
   8   9   0     1397.30     1407.48     37.11 o 
   9   9   0      452.69      436.66     25.03 o 
  10   9   0       84.76      109.44     30.87 o 
  11   9   0       12.71       15.64     22.04 o 
  12   9   0    10071.87    10035.03    132.55 o 
  13   9   0     9759.04     9848.28    184.13 o 
  14   9   0      934.64     1044.01     81.69 o 
  15   9   0       14.04       -2.25     42.73 o 
  16   9   0      463.31      411.89     59.07 o 
  17   9   0      150.84      192.79     56.46 o 
   0  10   0     4528.76     4426.76     93.18 o 
   1  10   0    22819.70    22532.44    260.42 o 
   2  10   0       15.91       13.42     10.12 o 
   3  10   0     1896.59     1833.50     27.79 o 
   4  10   0      370.99      369.49     15.47 o 
   5  10   0     8809.58     8747.16     94.15 o 
   6  10   0     4150.83     4178.19     67.54 o 
   7  10   0    19646.71    19561.79    207.58 o 
   8  10   0      673.00      712.69     39.00 o 
   9  10   0       82.80      110.25     20.04 o 
  10  10   0      345.47      350.08     40.15 o 
  11  10   0      463.08      447.60     45.11 o 
  12  10   0     2958.90     2846.18    106.62 o 
  13  10   0     4196.01     3997.45    109.00 o 
  14  10   0      660.36      644.93     58.64 o 
  15  10   0      360.90      358.65     81.73 o 
  16  10   0       29.88       80.70     50.52 o 
  17  10   0       26.49       28.85     51.97 o 
   1  11   0     3176.24     3097.83     47.11 o 
   2  11   0     1192.88     1130.46     28.87 o 
   3  11   0      970.89      978.73     21.84 o 
   4  11   0      486.45      477.60     18.90 o 
   5  11   0     4349.48     4146.91     50.49 o 
   6  11   0     5324.19     5288.57     84.76 o 
   7  11   0      185.94      217.88     23.68 o 
   8  11   0     2176.51     2100.49     52.21 o 
   9  11   0      738.12      779.69     79.03 o 
  10  11   0      851.47      899.45     54.57 o 
  11  11   0      846.78      970.98     59.24 o 
  12  11   0     8542.62     8293.99    162.26 o 
  13  11   0      951.54      969.78     64.78 o 
  14  11   0     3497.61     3568.60    109.41 o 
  15  11   0       88.90       81.29     47.00 o 
  16  11   0     1044.06     1023.14    102.59 o 
   0  12   0    53212.48    53054.36    836.21 o 
   1  12   0     3280.58     3208.26     49.71 o 
   2  12   0     1862.76     1840.36     37.84 o 
   3  12   0      476.39      496.73     17.19 o 
   4  12   0      541.04      585.85     29.57 o 
   5  12   0     3135.61     3117.20     48.65 o 
   6  12   0    21376.51    21243.95    225.42 o 
   7  12   0      819.60      891.16     33.92 o 
   8  12   0     5686.84     5531.07     91.40 o 
   9  12   0      413.23      437.23     41.68 o 
  10  12   0      198.03      227.30     37.87 o 
  11  12   0     2109.29     1942.89     74.18 o 
  12  12   0     2651.87     2648.84     88.88 o 
  13  12   0        1.51       27.89     41.34 o 
  14  12   0     2047.42     2048.35    111.21 o 
  15  12   0      603.25      606.62     64.01 o 
  16  12   0       43.41      -12.42     47.63 o 
   1  13   0      758.31      771.31     28.81 o 
   2  13   0     3787.91     3820.03     58.66 o 
   3  13   0       87.77       69.71     16.90 o 
   4  13   0     1762.31     1767.42     35.86 o 
   5  13   0      243.98      264.07     22.75 o 
   6  13   0     1717.69     1726.28     39.34 o 
   7  13   0     6438.24     6342.10     80.84 o 
   8  13   0     1196.74     1166.92     45.35 o 
   9  13   0      211.75      176.48     35.79 o 
  10  13   0       32.98       48.49     34.30 o 
  11  13   0      402.13      371.60     85.11 o 
  12  13   0     1898.69     1992.67     82.29 o 
  13  13   0     8784.67     8436.87    356.89 o 
  14  13   0       65.76       87.50     44.74 o 
  15  13   0        0.31       16.39     45.30 o 
   0  14   0     2383.13     2381.18    105.12 o 
   1  14   0     5697.90     5645.98     76.77 o 
   2  14   0       22.23       53.49     17.46 o 
   3  14   0      226.88      224.25     21.74 o 
   4  14   0      554.29      523.03     27.61 o 
   5  14   0     4136.84     4232.00     61.30 o 
   6  14   0     3443.55     3433.36     55.63 o 
   7  14   0     8572.81     8645.14    101.95 o 
   8  14   0      672.41      623.19     44.36 o 
   9  14   0        9.57      -10.29     31.99 o 
  10  14   0      325.23      248.59     40.59 o 
  11  14   0       65.94       39.78     38.43 o 
  12  14   0     2314.86     2124.87     83.64 o 
  13  14   0     2703.19     2608.46    137.24 o 
  14  14   0      586.33      534.44     60.29 o 
  15  14   0     1123.12     1173.31     79.66 o 
   1  15   0     3223.46     3277.67     63.94 o 
   2  15   0      469.15      474.52     29.32 o 
   3  15   0       73.48       58.70     19.62 o 
   4  15   0      307.06      288.06     24.94 o 
   5  15   0     5458.79     5371.76     81.30 o 
   6  15   0     2714.02     2658.26     56.25 o 
   7  15   0      163.15      161.96     25.32 o 
   8  15   0     1450.60     1571.83     55.31 o 
   9  15   0      509.73      465.53     53.45 o 
  10  15   0      311.74      300.16     56.08 o 
  11  15   0     2081.19     2204.58     82.73 o 
  12  15   0     4010.17     4006.08    165.43 o 
  13  15   0      600.48      624.45     61.12 o 
  14  15   0     2200.95     2188.64    181.44 o 
   0  16   0    26954.46    27457.61    461.36 o 
   1  16   0     3381.55     3404.15     67.65 o 
   2  16   0     2089.06     2085.64     53.19 o 
   3  16   0      106.25      121.81     27.94 o 
   4  16   0      149.52      123.52     26.15 o 
   5  16   0     3009.97     3128.27     61.20 o 
   6  16   0     9202.05     9019.17    120.37 o 
   7  16   0      817.38      771.05     54.47 o 
   8  16   0     5150.67     4949.35    117.12 o 
   9  16   0      139.81      118.53     37.21 o 
  10  16   0       24.12       63.20     32.72 o 
  11  16   0     2784.47     2725.70    107.35 o 
  12  16   0      707.23      728.37     66.74 o 
  13  16   0       77.67       76.56     47.39 o 
   1  17   0      339.35      356.16     42.30 o 
   2  17   0     4074.34     4027.49     92.60 o 
   3  17   0       13.69       16.66     24.44 o 
   4  17   0     1964.28     1843.95     54.37 o 
   5  17   0      167.01      181.21     29.55 o 
   6  17   0     1174.92     1156.81     49.01 o 
   7  17   0     3361.11     3391.70    101.29 o 
   8  17   0     1435.57     1598.43     57.90 o 
   9  17   0        2.96        4.76     30.53 o 
  10  17   0      100.55      146.90     36.71 o 
  11  17   0      331.30      264.90     41.49 o 
  12  17   0      966.10      928.30     56.58 o 
   0  18   0     2182.25     2100.19     81.20 o 
   1  18   0     3910.19     3967.59     88.61 o 
   2  18   0       10.50       28.85     26.01 o 
   3  18   0        2.07       -2.17     26.08 o 
   4  18   0      510.88      543.03     37.86 o 
   5  18   0     1550.16     1565.14     53.79 o 
   6  18   0     2609.63     2580.33     66.98 o 
   7  18   0     5284.93     5526.75     99.97 o 
   8  18   0      241.00      248.54     81.96 o 
   9  18   0       64.43       42.25     49.68 o 
  10  18   0      210.10      122.18     51.53 o 
  11  18   0        2.40        8.49     46.09 o 
   1  19   0     2376.74     2365.51     62.90 o 
   2  19   0      111.37      154.22     30.99 o 
   3  19   0      231.11      296.16     33.90 o 
   4  19   0        0.42       -5.34     28.38 o 
   5  19   0     1937.60     1800.97     59.39 o 
   6  19   0     1526.83     1537.47     58.63 o 
   7  19   0      354.14      415.15     39.86 o 
   8  19   0      501.57      535.15     51.37 o 
   9  19   0      227.37      293.39     58.04 o 
  10  19   0       12.45      -46.86     49.97 o 
   0  20   0     5422.02     5612.27    225.92 o 
   1  20   0     1202.33     1166.91     51.86 o 
   2  20   0      836.18      854.10     46.66 o 
   3  20   0        1.28       12.97     30.17 o 
   4  20   0        3.87      -10.57     30.78 o 
   5  20   0     1967.33     2037.36     64.44 o 
   6  20   0     2491.23     2479.91     63.35 o 
   7  20   0      307.08      302.25     47.21 o 
   8  20   0     2265.83     2311.10    101.29 o 
   9  20   0       32.62       64.99     55.30 o 
   1  21   0       73.43      132.73     34.53 o 
   2  21   0     2186.93     2281.94     77.67 o 
   3  21   0        3.29       10.72     32.24 o 
   4  21   0     2730.44     2862.68     76.20 o 
   5  21   0      109.79      137.43     35.60 o 
   6  21   0      745.68      795.84     45.43 o 
   7  21   0     1280.97     1313.93     70.51 o 
   0  22   0     2159.67     2133.99     98.60 o 
   1  22   0     2952.84     3206.87     80.75 o 
   2  22   0      175.96      135.70     37.22 o 
   3  22   0       34.43       31.96     35.43 o 
   4  22   0      457.99      423.76     43.95 o 
   5  22   0      396.70      431.25     45.88 o 
   0   0   1     3516.78     3390.08     50.35 o 
   1   0   1    10846.29    11132.87    112.14 o 
   2   0   1     2297.07     2265.56     28.10 o 
   3   0   1     1513.90     1606.53     23.71 o 
   4   0   1     5993.63     5797.05     55.55 o 
   5   0   1    19700.50    19678.62    178.47 o 
   6   0   1     6011.32     6057.76     63.64 o 
   7   0   1    10517.65    10971.26    137.33 o 
   8   0   1     1752.45     1697.26     38.65 o 
   9   0   1      718.41      679.26     28.91 o 
  10   0   1     2581.21     2521.80     51.97 o 
  11   0   1     8655.98     8840.48    114.41 o 
  12   0   1     2730.89     2763.80     58.51 o 
  13   0   1        1.32       34.24     29.62 o 
  14   0   1      856.88      897.51     77.64 o 
  15   0   1       10.41       44.23     33.66 o 
  16   0   1      928.06      917.94     62.08 o 
  17   0   1       16.99       21.11     34.86 o 
  18   0   1      561.20      626.89     55.76 o 
 -18   1   1     2913.12     2914.45     88.27 o 
 -17   1   1     3550.97     3673.33     93.99 o 
 -16   1   1      961.67      933.41     63.44 o 
 -15   1   1     4099.33     3970.69     91.43 o 
 -14   1   1     7552.13     7447.80    126.31 o 
 -13   1   1     2629.10     2468.62    105.55 o 
 -12   1   1     3455.48     3386.59     64.41 o 
 -11   1   1     6106.96     6065.01     87.99 o 
 -10   1   1     1701.18     1724.18     43.68 o 
  -9   1   1     2477.95     2551.30     49.66 o 
  -8   1   1    10935.43    11054.80    126.36 o 
  -7   1   1     5162.27     5041.22     76.12 o 
  -6   1   1     1102.93     1111.53     25.91 o 
  -5   1   1     1527.42     1563.61     26.21 o 
  -4   1   1      663.08      680.17     15.58 o 
  -3   1   1      151.79      149.74     13.41 o 
  -2   1   1     3555.42     3546.51     35.84 o 
  -1   1   1      940.10      959.66     12.56 o 
   0   1   1       71.74       72.14      5.10 o 
   1   1   1      939.97      910.29     13.26 o 
   2   1   1     3554.07     3633.77     56.11 o 
   3   1   1      151.12      155.12      9.21 o 
   4   1   1      662.25      662.66     15.16 o 
   5   1   1     1526.13     1547.43     34.93 o 
   6   1   1     1103.30     1097.53     25.76 o 
   7   1   1     5163.38     5173.31     56.41 o 
   8   1   1    10934.78    10946.78    120.30 o 
   9   1   1     2476.95     2527.00     78.87 o 
  10   1   1     1699.00     1782.04     44.32 o 
  11   1   1     6102.49     6215.91     89.61 o 
  12   1   1     3454.95     3397.56     64.49 o 
  13   1   1     2630.96     2774.02     78.33 o 
  14   1   1     7554.43     7604.88    166.22 o 
  15   1   1     4099.02     4154.31     94.80 o 
  16   1   1      960.74     1083.62     60.87 o 
  17   1   1     3550.81     3624.95     84.91 o 
  18   1   1     2911.68     2929.58     80.40 o 
 -18   2   1      209.81      222.29     46.74 o 
 -17   2   1      516.66      588.98     67.15 o 
 -16   2   1       44.65       87.45     38.14 o 
 -15   2   1       23.72       35.80     34.34 o 
 -14   2   1     1182.11     1066.97     53.47 o 
 -13   2   1      910.83     1007.49     78.06 o 
 -12   2   1     1963.96     1970.25     51.14 o 
 -11   2   1     4820.21     4762.50     76.19 o 
 -10   2   1     1480.33     1547.52     42.30 o 
  -9   2   1     4337.80     4431.36     67.59 o 
  -7   2   1     6972.81     7155.27     79.01 o 
  -6   2   1     8691.90     9000.53     91.44 o 
  -5   2   1    13122.97    13502.57    138.80 o 
  -4   2   1    22095.53    22711.90    248.24 o 
  -3   2   1    18602.82    18749.04    205.27 o 
  -2   2   1    83346.71    81719.47    779.64 o 
  -1   2   1    26811.04    26582.01    258.13 o 
   0   2   1      144.63      151.77      5.99 o 
   1   2   1    26811.14    26810.77    297.98 o 
   2   2   1    83350.52    84521.61    919.20 o 
   3   2   1    18598.04    19381.12    194.65 o 
   4   2   1    22098.68    22759.61    190.96 o 
   5   2   1    13120.26    13646.33    129.48 o 
   6   2   1     8692.22     8731.44    220.28 o 
   7   2   1     6973.10     7147.45     72.80 o 
   8   2   1    14984.92    15075.39    137.63 o 
   9   2   1     4338.08     4495.97     55.20 o 
  10   2   1     1481.19     1481.48     31.51 o 
  11   2   1     4820.30     4866.63     70.39 o 
  12   2   1     1966.14     1970.90     54.39 o 
  13   2   1      907.83      965.05     44.45 o 
  14   2   1     1181.07     1263.83     53.47 o 
  15   2   1       23.68       81.43     31.97 o 
  16   2   1       44.78       77.18     34.21 o 
  17   2   1      517.65      506.11     45.43 o 
  18   2   1      209.59      161.52     40.48 o 
 -18   3   1     2888.46     2718.76     86.49 o 
 -17   3   1     3916.10     3851.36    105.36 o 
 -16   3   1      800.44      818.54     54.39 o 
 -15   3   1     4627.64     4654.15     98.40 o 
 -14   3   1     7285.17     7132.99    122.31 o 
 -13   3   1     1901.34     1842.80     61.71 o 
 -12   3   1     2179.70     2170.54     53.34 o 
 -11   3   1     6059.08     6074.05     88.59 o 
 -10   3   1     2378.87     2476.26     53.54 o 
  -9   3   1     5914.72     5713.44    171.31 o 
  -8   3   1     8896.05     9074.98    106.58 o 
  -7   3   1     3200.45     3079.75     53.85 o 
  -6   3   1      835.35      847.63     25.90 o 
  -5   3   1     3255.69     3299.55     49.88 o 
  -4   3   1     1322.70     1340.81     29.55 o 
  -3   3   1     3584.50     3613.45     51.07 o 
  -2   3   1     2330.46     2355.78     35.66 o 
  -1   3   1     1725.58     1674.16     25.21 o 
   0   3   1     2096.83     2116.24     28.60 o 
   1   3   1     1726.05     1716.05     35.65 o 
   2   3   1     2329.96     2333.51     37.28 o 
   3   3   1     3586.97     3705.04     70.07 o 
   4   3   1     1322.15     1337.43     21.92 o 
   5   3   1     3255.96     3322.05     38.46 o 
   6   3   1      836.97      898.49     25.52 o 
   7   3   1     3202.48     3220.99     44.18 o 
   8   3   1     8896.68     8939.81     89.76 o 
   9   3   1     5914.97     6042.70     68.49 o 
  10   3   1     2377.46     2420.30     40.41 o 
  11   3   1     6053.46     6227.69     96.54 o 
  12   3   1     2178.53     2178.41     56.72 o 
  13   3   1     1902.89     1962.61     77.10 o 
  14   3   1     7291.04     7163.74    112.41 o 
  15   3   1     4629.01     4631.96     90.20 o 
  16   3   1      800.84      795.03     48.48 o 
  17   3   1     3917.60     3930.36     88.09 o 
  18   3   1     2884.21     2978.48     81.95 o 
 -18   4   1      542.64      573.91     49.46 o 
 -17   4   1       82.12       41.86     47.40 o 
 -16   4   1      927.18      944.71     56.38 o 
 -15   4   1       93.46      179.03     38.03 o 
 -14   4   1      481.49      502.08     42.35 o 
 -13   4   1       10.81       15.42     25.08 o 
 -12   4   1     2790.78     2869.33     60.63 o 
 -11   4   1     7108.75     7127.34     98.79 o 
 -10   4   1     3462.07     3456.64     69.76 o 
  -9   4   1     1725.26     1738.74     40.45 o 
  -8   4   1     2724.25     2658.83     46.64 o 
  -7   4   1     6637.65     6710.12     91.11 o 
  -6   4   1     8790.40     8849.53    110.30 o 
  -5   4   1    26512.88    26858.38    262.66 o 
  -4   4   1    10942.18    10946.37    131.66 o 
  -3   4   1      333.87      307.14     14.55 o 
  -2   4   1     8142.36     8082.12     89.12 o 
  -1   4   1    26318.40    25865.48    214.11 o 
   0   4   1    10753.13    10477.62     90.83 o 
   1   4   1    26315.89    26279.95    262.29 o 
   2   4   1     8144.30     8251.56    118.07 o 
   3   4   1      332.59      318.76     16.61 o 
   4   4   1    10943.97    11210.61    109.65 o 
   5   4   1    26508.00    26874.79    225.97 o 
   6   4   1     8794.21     8785.81    236.50 o 
   7   4   1     6641.09     6774.35     77.74 o 
   8   4   1     2724.14     2698.48     44.52 o 
   9   4   1     1725.27     1696.07     48.39 o 
  10   4   1     3461.15     3557.87     50.74 o 
  11   4   1     7106.07     7274.96     92.17 o 
  12   4   1     2792.50     2844.95     64.32 o 
  13   4   1       11.02       30.26     29.61 o 
  14   4   1      483.70      511.36     39.52 o 
  15   4   1       93.91      159.48     33.29 o 
  16   4   1      926.81      866.65     50.22 o 
  17   4   1       82.16       57.66     35.56 o 
  18   4   1      541.84      515.07     48.71 o 
 -18   5   1     2877.36     2794.75     91.69 o 
 -17   5   1     2280.94     2309.70     94.23 o 
 -16   5   1      570.46      626.16     54.63 o 
 -15   5   1     2636.45     2580.04     75.15 o 
 -14   5   1     9015.48     8732.52    139.61 o 
 -13   5   1     2853.74     2928.00     68.10 o 
 -12   5   1     2958.92     2929.78     70.04 o 
 -11   5   1     3317.01     3314.92     70.89 o 
 -10   5   1     1765.61     1812.10     64.75 o 
  -9   5   1     3194.97     3151.27     53.56 o 
  -8   5   1     9226.11     9005.84    117.99 o 
  -7   5   1     4488.45     4451.97     98.24 o 
  -6   5   1      296.29      310.05     17.24 o 
  -5   5   1     1733.79     1671.07     40.64 o 
  -4   5   1      276.89      273.17     17.17 o 
  -3   5   1      799.81      828.18     22.59 o 
  -2   5   1     1108.60     1079.63     20.80 o 
  -1   5   1     3091.94     3064.08     33.89 o 
   0   5   1      213.74      236.25      9.00 o 
   1   5   1     3091.36     3076.89     30.54 o 
   2   5   1     1101.36     1057.22     30.80 o 
   3   5   1      804.29      810.27     25.07 o 
   4   5   1      278.38      302.11     14.82 o 
   5   5   1     1734.71     1787.68     30.70 o 
   6   5   1      294.36      301.30     18.42 o 
   7   5   1     4479.75     4516.55     58.88 o 
   8   5   1     9220.08     9143.31    101.24 o 
   9   5   1     3199.82     3279.75     52.52 o 
  10   5   1     1774.26     1755.91     52.73 o 
  11   5   1     3327.52     3477.29     58.59 o 
  12   5   1     2966.12     2873.03     64.64 o 
  13   5   1     2844.52     2897.27     90.27 o 
  14   5   1     9005.43     8627.72    126.76 o 
  15   5   1     2628.15     2684.40     70.79 o 
  16   5   1      570.23      602.04     45.66 o 
  17   5   1     2286.45     2213.30     71.44 o 
  18   5   1     2877.69     3030.02     94.43 o 
 -18   6   1       27.77       23.37     44.14 o 
 -17   6   1      680.74      714.77     56.13 o 
 -16   6   1       37.79       20.27     45.08 o 
 -15   6   1      396.89      390.70     38.17 o 
 -14   6   1      265.12      269.91     34.58 o 
 -13   6   1     1758.18     1677.14     54.21 o 
 -12   6   1     2223.43     2275.34     57.43 o 
 -11   6   1     3601.05     3537.41     67.25 o 
 -10   6   1     1576.96     1560.89     42.65 o 
  -9   6   1     3029.98     2999.96     73.24 o 
  -8   6   1     9704.87     9563.69    128.63 o 
  -7   6   1     4901.51     4850.54     73.44 o 
  -6   6   1     3339.42     3325.53     49.12 o 
  -5   6   1     7450.74     7423.45     88.86 o 
  -4   6   1    14186.50    14065.02    144.64 o 
  -2   6   1    23170.31    23162.39    196.26 o 
  -1   6   1     9232.98     9286.72     84.55 o 
   0   6   1      614.61      587.44     17.16 o 
   1   6   1     9230.75     9218.59     77.36 o 
   2   6   1    23172.94    23077.60    211.79 o 
   3   6   1     7236.16     6993.48    184.77 o 
   4   6   1    14185.10    14133.44    147.87 o 
   5   6   1     7451.21     7382.83     79.47 o 
   6   6   1     3340.82     3381.53     46.93 o 
   7   6   1     4898.12     4977.76     63.20 o 
   8   6   1     9703.40     9907.52    108.37 o 
   9   6   1     3030.19     3142.76     52.20 o 
  10   6   1     1577.00     1754.12     60.39 o 
  11   6   1     3602.18     3643.20     60.77 o 
  12   6   1     2224.61     2277.82     61.83 o 
  13   6   1     1757.22     1828.05     57.26 o 
  14   6   1      264.08      334.78     36.05 o 
  15   6   1      396.15      400.99     39.07 o 
  16   6   1       37.83       43.02     40.94 o 
  17   6   1      680.85      705.82     57.49 o 
  18   6   1       27.93       16.33     45.00 o 
 -17   7   1     3018.34     3010.87    122.74 o 
 -16   7   1      714.02      657.98    107.06 o 
 -15   7   1     3752.38     3732.53     92.32 o 
 -14   7   1     6519.75     6324.36    141.76 o 
 -13   7   1     1326.90     1270.30     68.45 o 
 -12   7   1      932.97      893.71     47.20 o 
 -11   7   1     4888.27     4878.23     90.92 o 
 -10   7   1     4869.50     4759.88     73.39 o 
  -9   7   1     7813.28     7653.11     98.49 o 
  -8   7   1     4152.62     4115.67     62.49 o 
  -7   7   1     1592.92     1558.58     38.38 o 
  -6   7   1     3814.14     3879.30     54.36 o 
  -5   7   1     4048.99     4035.65     71.50 o 
  -4   7   1     2657.21     2615.53     42.89 o 
  -3   7   1     5596.75     5660.44     62.59 o 
  -2   7   1      590.31      602.73     16.38 o 
  -1   7   1     1112.10     1161.74     30.58 o 
   0   7   1     3583.37     3440.29     38.57 o 
   1   7   1     1112.70     1181.57     18.20 o 
   2   7   1      584.49      617.59     25.64 o 
   3   7   1     5603.89     5775.01     80.63 o 
   4   7   1     2652.74     2602.30     47.85 o 
   5   7   1     4044.89     4109.47     51.56 o 
   6   7   1     3823.20     3999.98     53.90 o 
   7   7   1     1599.08     1548.74     36.79 o 
   8   7   1     4155.67     4108.31     58.69 o 
   9   7   1     7818.44     7907.75     93.84 o 
  10   7   1     4854.72     4998.95     70.97 o 
  11   7   1     4869.84     4806.23     80.88 o 
  12   7   1      930.85     1021.15     67.13 o 
  13   7   1     1333.52     1386.15     51.64 o 
  14   7   1     6535.92     6412.17    193.25 o 
  15   7   1     3761.65     3809.22     96.11 o 
  16   7   1      713.95      703.65     56.48 o 
  17   7   1     3014.34     2777.88     89.98 o 
 -17   8   1      115.05       86.06     53.00 o 
 -16   8   1     1261.54     1308.69     80.38 o 
 -15   8   1      262.96      245.10     50.91 o 
 -14   8   1      425.50      408.18     52.97 o 
 -13   8   1       89.19       93.45     40.59 o 
 -12   8   1     2166.90     2144.75     76.63 o 
 -11   8   1     4422.23     4417.74    105.99 o 
 -10   8   1     4563.03     4439.15     70.51 o 
  -9   8   1     1937.00     1949.68     44.09 o 
  -8   8   1     2915.58     2835.33     49.79 o 
  -7   8   1     3335.60     3280.71     51.87 o 
  -6   8   1     5873.60     5734.21     85.19 o 
  -5   8   1    18823.89    17923.35    224.13 o 
  -3   8   1     1082.61     1054.87     22.34 o 
  -2   8   1     9247.25     8999.91     91.74 o 
  -1   8   1    20130.10    19634.89    169.62 o 
   0   8   1     8913.04     8840.45     88.66 o 
   1   8   1    20128.89    19909.64    185.48 o 
   2   8   1     9248.00     9133.96     93.22 o 
   3   8   1     1083.07     1102.84     24.19 o 
   4   8   1     9300.17     9496.52    145.63 o 
   5   8   1    18825.00    18429.71    219.92 o 
   6   8   1     5872.84     5741.48     90.95 o 
   7   8   1     3334.85     3250.32     63.76 o 
   8   8   1     2916.19     2946.20     48.32 o 
   9   8   1     1936.94     1957.38     42.11 o 
  10   8   1     4563.69     4497.41     66.75 o 
  11   8   1     4422.74     4379.33     88.97 o 
  12   8   1     2165.46     2225.15     68.11 o 
  13   8   1       89.66      119.02     36.68 o 
  14   8   1      424.28      489.71     47.14 o 
  15   8   1      262.95      237.98     44.74 o 
  16   8   1     1262.25     1283.77     68.96 o 
  17   8   1      114.79       85.87     53.90 o 
 -17   9   1     1346.74     1333.75     84.79 o 
 -16   9   1      283.04      334.78     57.70 o 
 -15   9   1     1617.09     1574.53     83.33 o 
 -14   9   1     7140.37     6926.12    151.59 o 
 -13   9   1     2479.50     2462.76     88.19 o 
 -12   9   1     2234.06     2068.94     79.24 o 
 -11   9   1     1848.02     1870.51     72.78 o 
 -10   9   1      800.44      769.58     38.56 o 
  -9   9   1     2306.17     2251.86     56.07 o 
  -8   9   1     6879.04     6692.94    102.14 o 
  -7   9   1     4308.62     4280.90     72.77 o 
  -6   9   1      353.32      368.78     24.97 o 
  -5   9   1      678.53      718.91     26.91 o 
  -4   9   1        6.87        4.02     10.93 o 
  -3   9   1     1549.43     1515.18     26.94 o 
  -2   9   1     1576.79     1551.43     29.02 o 
  -1   9   1     4386.95     4434.14     64.26 o 
   0   9   1      308.49      310.78     13.16 o 
   1   9   1     4384.37     4446.65     52.42 o 
   2   9   1     1571.25     1516.54     27.92 o 
   3   9   1     1557.26     1570.60     36.17 o 
   4   9   1        7.00        9.69     14.26 o 
   5   9   1      677.36      762.58     31.38 o 
   6   9   1      354.34      312.94     22.01 o 
   7   9   1     4299.26     4219.46     56.83 o 
   8   9   1     6871.57     6873.59     94.30 o 
   9   9   1     2314.62     2319.91     52.58 o 
  10   9   1      805.91      809.11     36.16 o 
  11   9   1     1857.87     1954.26     62.37 o 
  12   9   1     2241.65     2097.45     68.05 o 
  13   9   1     2470.27     2320.80     74.28 o 
  14   9   1     7128.65     6824.25    262.74 o 
  15   9   1     1610.58     1630.95     94.00 o 
  16   9   1      282.97      336.98     57.82 o 
  17   9   1     1349.15     1372.17     97.72 o 
 -16  10   1       43.09      149.18     53.32 o 
 -15  10   1      809.97      735.87     66.10 o 
 -14  10   1      214.46      207.57     48.84 o 
 -13  10   1     1590.78     1548.51     77.46 o 
 -12  10   1     2117.31     2156.78    108.91 o 
 -11  10   1     2827.17     2756.68     85.42 o 
 -10  10   1      552.24      575.13     38.31 o 
  -9  10   1     2516.65     2428.02     58.60 o 
  -8  10   1     6330.22     6222.93     87.66 o 
  -7  10   1     4435.90     4418.87     68.10 o 
  -6  10   1     3521.49     3469.56     63.81 o 
  -5  10   1     6913.32     6746.89    188.46 o 
  -4  10   1     7494.57     7216.41     80.47 o 
  -3  10   1     5911.55     5774.58     67.48 o 
  -2  10   1    16946.90    16721.33    160.13 o 
  -1  10   1     7892.56     7598.24     81.48 o 
   0  10   1     1154.20     1173.57     23.78 o 
   1  10   1     7892.80     7699.73     82.28 o 
   2  10   1    16946.21    16964.91    164.14 o 
   3  10   1     5910.55     5823.98     68.54 o 
   4  10   1     7495.87     7410.03     84.44 o 
   5  10   1     6915.74     6950.67    106.62 o 
   6  10   1     3518.04     3587.69     67.11 o 
   7  10   1     4438.75     4336.58     84.81 o 
   8  10   1     6332.17     6346.10     90.67 o 
   9  10   1     2514.64     2454.68     60.45 o 
  10  10   1      552.55      672.09     56.82 o 
  11  10   1     2825.75     2696.93     71.23 o 
  12  10   1     2115.42     2020.76     66.66 o 
  13  10   1     1593.57     1520.88     64.19 o 
  14  10   1      215.41      232.37     48.59 o 
  15  10   1      810.94      739.86     78.70 o 
  16  10   1       43.34       76.46     50.58 o 
 -16  11   1      904.46      915.60     75.37 o 
 -15  11   1     2729.32     2742.51    151.31 o 
 -14  11   1     3142.79     3063.74    123.35 o 
 -13  11   1      575.24      551.57     55.85 o 
 -12  11   1      971.89      933.43     61.87 o 
 -11  11   1     3627.55     3664.97     99.14 o 
 -10  11   1     2847.36     2794.67     66.73 o 
  -9  11   1     3651.20     3606.11     73.31 o 
  -8  11   1     2253.29     2317.48     50.67 o 
  -7  11   1     1088.61     1065.41     35.57 o 
  -6  11   1     3549.66     3457.96     58.35 o 
  -5  11   1     1844.12     1883.05     52.16 o 
  -4  11   1     2041.75     2008.98     36.42 o 
  -3  11   1     1896.27     1971.87     34.95 o 
  -2  11   1      587.53      604.76     19.70 o 
  -1  11   1      164.88      170.69     14.18 o 
   0  11   1     4472.57     4463.70     58.10 o 
   1  11   1      165.04      177.61     13.93 o 
   2  11   1      584.69      608.43     21.26 o 
   3  11   1     1898.06     1917.54     35.83 o 
   4  11   1     2040.76     2103.09     38.87 o 
   5  11   1     1843.24     1810.94     41.44 o 
   6  11   1     3552.10     3565.63     74.78 o 
   7  11   1     1089.65     1052.70     36.86 o 
   8  11   1     2253.04     2219.59     57.61 o 
   9  11   1     3652.78     3701.65     79.64 o 
  10  11   1     2841.69     2862.05     64.49 o 
  11  11   1     3623.04     3714.24     92.13 o 
  12  11   1      971.55      898.94     59.95 o 
  13  11   1      577.30      554.18     54.06 o 
  14  11   1     3147.39     3061.27    100.99 o 
  15  11   1     2733.16     2457.74     96.15 o 
  16  11   1      905.43      784.35     75.10 o 
 -15  12   1      101.23       76.75     50.65 o 
 -14  12   1      684.28      584.53     66.70 o 
 -13  12   1      547.90      583.41     57.67 o 
 -12  12   1     1625.86     1541.01     75.10 o 
 -11  12   1     2501.72     2429.58     83.09 o 
 -10  12   1     3973.90     3889.62     99.77 o 
  -9  12   1     1016.71     1118.62     62.54 o 
  -8  12   1     1778.01     1772.45     45.89 o 
  -7  12   1     1732.75     1597.24     42.59 o 
  -6  12   1     3336.74     3350.55     56.76 o 
  -5  12   1     7731.15     7687.58     88.60 o 
  -4  12   1     5517.11     5336.40     66.52 o 
  -3  12   1      149.69      161.92     16.06 o 
  -2  12   1     3646.81     3674.90     47.13 o 
  -1  12   1     5418.30     5237.08     62.52 o 
   0  12   1     2857.49     2857.26     67.96 o 
   1  12   1     5416.80     5262.15     69.55 o 
   2  12   1     3648.32     3656.35     55.97 o 
   3  12   1      148.07      155.06     16.78 o 
   4  12   1     5519.75     5421.28     69.68 o 
   5  12   1     7735.10     7719.17     99.20 o 
   6  12   1     3331.53     3301.40     96.53 o 
   7  12   1     1733.16     1710.17     58.63 o 
   8  12   1     1777.26     1853.20     48.04 o 
   9  12   1     1016.63     1129.92     67.43 o 
  10  12   1     3979.17     4045.43    147.76 o 
  11  12   1     2501.59     2440.14     81.89 o 
  12  12   1     1624.81     1573.51    127.10 o 
  13  12   1      548.37      553.76     56.08 o 
  14  12   1      684.33      677.57    142.81 o 
  15  12   1       99.79      170.22     51.16 o 
 -15  13   1     1000.73     1104.56     77.36 o 
 -14  13   1     3294.34     3207.21    107.36 o 
 -13  13   1     2045.73     2131.20     89.12 o 
 -12  13   1     1282.56     1252.81    121.43 o 
 -11  13   1     1270.09     1245.11     67.39 o 
 -10  13   1      395.64      431.85     63.11 o 
  -9  13   1     1451.39     1477.68     51.64 o 
  -8  13   1     4205.28     4070.57    137.93 o 
  -7  13   1     4295.55     4225.88     61.61 o 
  -6  13   1      599.22      624.66     25.04 o 
  -5  13   1      106.03      122.38     17.76 o 
  -4  13   1      104.54      111.17     17.35 o 
  -3  13   1     3913.22     3921.65     54.49 o 
  -2  13   1     1681.14     1606.74     32.60 o 
  -1  13   1     2526.92     2509.65     51.82 o 
   0  13   1      165.61      180.79     18.50 o 
   1  13   1     2526.52     2449.99     71.52 o 
   2  13   1     1681.41     1657.46     38.34 o 
   3  13   1     3913.66     3919.40     62.10 o 
   4  13   1      104.26       75.48     16.03 o 
   5  13   1      105.94       60.20     19.31 o 
   6  13   1      598.90      643.48     31.87 o 
   7  13   1     4297.09     4180.15     82.22 o 
   8  13   1     4207.57     4226.35     99.62 o 
   9  13   1     1450.70     1516.23     77.59 o 
  10  13   1      394.60      322.98     43.90 o 
  11  13   1     1269.95     1262.65     84.81 o 
  12  13   1     1282.11     1348.58     72.35 o 
  13  13   1     2046.67     1942.85     85.14 o 
  14  13   1     3294.51     3126.01    104.69 o 
  15  13   1     1000.36     1018.85     75.16 o 
 -14  14   1      226.94      155.50     51.35 o 
 -13  14   1     1548.44     1451.09     79.28 o 
 -12  14   1     1534.22     1493.86     88.13 o 
 -11  14   1     1987.93     1989.95     78.28 o 
 -10  14   1      229.73      225.68     52.25 o 
  -9  14   1     2446.50     2461.58     55.91 o 
  -8  14   1     3264.87     3286.74     63.66 o 
  -7  14   1     3402.64     3230.86     59.51 o 
  -6  14   1     3986.62     3828.01     54.91 o 
  -5  14   1     4669.69     4485.75     80.91 o 
  -4  14   1     2927.74     2834.73     47.34 o 
  -3  14   1     5441.81     5374.64     77.27 o 
  -2  14   1    12461.17    12394.72    144.37 o 
  -1  14   1     7365.76     7304.64    105.44 o 
   0  14   1     2063.31     2001.20     60.00 o 
   1  14   1     7367.03     7167.72    188.32 o 
   2  14   1    12462.37    12273.87    162.05 o 
   3  14   1     5434.67     5280.33    122.21 o 
   4  14   1     2929.54     2920.31     55.63 o 
   5  14   1     4671.81     4543.58     82.58 o 
   6  14   1     3981.70     3899.11    131.19 o 
   7  14   1     3406.46     3282.27     74.01 o 
   8  14   1     3263.63     3349.95    147.13 o 
   9  14   1     2442.30     2434.07    101.62 o 
  10  14   1      231.11      275.90     52.32 o 
  11  14   1     1986.13     1979.14     78.83 o 
  12  14   1     1534.07     1606.46     79.48 o 
  13  14   1     1545.50     1592.33     82.10 o 
  14  14   1      228.04      278.93     54.48 o 
 -14  15   1     1382.14     1321.26     82.22 o 
 -13  15   1      270.99      289.38     54.08 o 
 -12  15   1      914.28      955.19     65.71 o 
 -11  15   1     1840.00     1830.22     80.10 o 
 -10  15   1     1431.60     1492.42     58.84 o 
  -9  15   1     1526.10     1592.16     57.00 o 
  -8  15   1     1542.67     1592.42     47.29 o 
  -7  15   1      624.34      631.04     30.25 o 
  -6  15   1     2478.81     2439.90     44.63 o 
  -5  15   1      636.07      570.86     30.20 o 
  -4  15   1     1945.82     1861.16     45.54 o 
  -3  15   1      818.93      868.47     36.89 o 
  -2  15   1      572.49      616.50     30.12 o 
  -1  15   1       57.85       54.83     21.75 o 
   0  15   1     5500.84     5367.10     86.25 o 
   1  15   1       57.75       30.41     20.91 o 
   2  15   1      573.73      564.83     35.56 o 
   3  15   1      818.40      715.46     90.61 o 
   4  15   1     1945.93     1879.66     53.27 o 
   5  15   1      636.86      625.69     40.38 o 
   6  15   1     2477.44     2464.26     65.26 o 
   7  15   1      623.27      619.95     40.16 o 
   8  15   1     1543.36     1551.79     57.62 o 
   9  15   1     1524.41     1474.04     69.05 o 
  10  15   1     1434.27     1354.70     87.55 o 
  11  15   1     1842.28     1733.25    102.26 o 
  12  15   1      913.63      960.54     66.55 o 
  13  15   1      270.39      217.49     51.76 o 
  14  15   1     1380.83     1382.81    112.13 o 
 -13  16   1      697.90      742.55     66.91 o 
 -12  16   1      960.19     1041.41     86.57 o 
 -11  16   1     1384.15     1393.48     74.15 o 
 -10  16   1     2523.59     2482.87    197.19 o 
  -9  16   1      768.63      761.64     40.53 o 
  -8  16   1      975.86      948.13     40.44 o 
  -7  16   1      710.67      757.62     36.73 o 
  -6  16   1     1793.34     1858.71     45.28 o 
  -5  16   1     3218.46     3311.82     57.09 o 
  -4  16   1     3355.79     3311.36     61.90 o 
  -3  16   1      180.75      172.75     24.08 o 
  -2  16   1     1529.30     1508.41     42.62 o 
  -1  16   1     1795.21     1760.32     48.71 o 
   0  16   1     1010.54     1010.01     69.79 o 
   1  16   1     1793.69     1842.29     50.89 o 
   2  16   1     1532.17     1455.80     45.97 o 
   3  16   1      178.15      217.43     36.88 o 
   4  16   1     3359.93     3262.34     68.65 o 
   5  16   1     3220.11     3217.01    116.48 o 
   6  16   1     1790.34     1780.85    114.39 o 
   7  16   1      713.60      736.35     62.77 o 
   8  16   1      974.97     1009.81     71.51 o 
   9  16   1      769.45      825.76     59.30 o 
  10  16   1     2527.78     2559.02     88.07 o 
  11  16   1     1382.14     1318.51     96.57 o 
  12  16   1      961.47      951.81    187.46 o 
  13  16   1      697.28      694.46    103.73 o 
 -12  17   1      520.04      638.70    112.46 o 
 -11  17   1      637.84      582.69     70.47 o 
 -10  17   1      171.02      169.67     96.86 o 
  -9  17   1     1346.94     1348.95     74.84 o 
  -8  17   1     1791.22     1754.71     60.41 o 
  -7  17   1     2436.82     2464.47     58.17 o 
  -6  17   1      101.94      117.56     23.50 o 
  -5  17   1      247.08      253.34     24.90 o 
  -4  17   1       22.74       34.72     20.89 o 
  -3  17   1     3162.90     3136.49     90.40 o 
  -2  17   1      523.56      505.36     31.20 o 
  -1  17   1     1408.98     1494.45     48.76 o 
   0  17   1       26.02       24.26     23.48 o 
   1  17   1     1409.50     1475.66     48.19 o 
   2  17   1      523.15      561.22     40.42 o 
   3  17   1     3161.94     3236.46     90.69 o 
   4  17   1       22.76       -3.93     24.91 o 
   5  17   1      247.26      191.79     30.83 o 
   6  17   1      101.79      108.81     43.25 o 
   7  17   1     2436.08     2420.82     97.59 o 
   8  17   1     1791.30     1804.33     87.89 o 
   9  17   1     1345.44     1273.44     81.20 o 
  10  17   1      171.33       68.19     52.75 o 
  11  17   1      638.40      628.18     70.31 o 
  12  17   1      520.08      481.38     69.09 o 
 -11  18   1      944.94      957.43     85.31 o 
 -10  18   1      295.85      331.54    116.01 o 
  -9  18   1     1529.88     1519.36     74.17 o 
  -8  18   1     1079.27     1185.22     65.02 o 
  -7  18   1     1848.09     1896.05     63.72 o 
  -6  18   1     2410.68     2378.80     60.73 o 
  -5  18   1     1978.86     1886.72     55.69 o 
  -4  18   1     1025.66     1115.35     43.57 o 
  -3  18   1     2538.65     2484.06     57.11 o 
  -2  18   1     3697.95     3679.07     76.16 o 
  -1  18   1     3181.61     3195.81     63.35 o 
   0  18   1     1384.69     1392.85     73.65 o 
   1  18   1     3181.57     3289.26     71.58 o 
   2  18   1     3699.29     3857.06     77.92 o 
   3  18   1     2534.95     2617.16     64.35 o 
   4  18   1     1026.72     1027.15     46.89 o 
   5  18   1     1979.26     1976.10     59.26 o 
   6  18   1     2409.27     2335.39    285.70 o 
   7  18   1     1849.40     1737.21     87.04 o 
   8  18   1     1077.43     1130.47     80.41 o 
   9  18   1     1528.77     1621.90     94.23 o 
  10  18   1      296.56      212.26     59.94 o 
  11  18   1      944.17      813.56     80.37 o 
 -10  19   1     1779.38     1890.31    165.44 o 
  -9  19   1      957.48     1016.67     80.72 o 
  -8  19   1      690.40      672.63     54.73 o 
  -7  19   1      243.02      270.57     43.79 o 
  -6  19   1     2868.54     2753.91    121.33 o 
  -5  19   1      204.59      185.55     40.74 o 
  -4  19   1     1767.12     1804.32     60.12 o 
  -3  19   1      554.70      545.88     35.73 o 
  -2  19   1      728.20      669.74     37.60 o 
  -1  19   1      124.99       88.85     27.25 o 
   0  19   1     4084.96     4090.42     82.81 o 
   1  19   1      125.36      125.31     31.71 o 
   2  19   1      727.85      706.02     42.59 o 
   3  19   1      555.86      566.66     39.92 o 
   4  19   1     1766.50     1851.88     81.24 o 
   5  19   1      204.18      233.03     43.23 o 
   6  19   1     2870.93     2853.28    107.83 o 
   7  19   1      243.73      221.38     56.11 o 
   8  19   1      691.22      793.22     74.00 o 
   9  19   1      958.99     1056.85     83.67 o 
  10  19   1     1776.21     1750.73    121.11 o 
  -8  20   1      705.25      792.98     75.01 o 
  -7  20   1      446.20      457.00     49.71 o 
  -6  20   1      934.71      944.86     65.35 o 
  -5  20   1     1931.21     1953.23     65.93 o 
  -4  20   1     2238.77     2250.97     69.77 o 
  -3  20   1      522.86      564.52     43.96 o 
  -2  20   1     1608.36     1701.65     78.46 o 
  -1  20   1     1690.03     1699.56     53.24 o 
   0  20   1      925.57      931.44     43.73 o 
   1  20   1     1690.09     1798.48     60.96 o 
   2  20   1     1608.77     1738.03     60.36 o 
   3  20   1      522.68      600.01     50.49 o 
   4  20   1     2238.64     2298.20    157.86 o 
   5  20   1     1930.62     1916.80     75.17 o 
   6  20   1      935.03      905.53     75.09 o 
   7  20   1      447.20      497.87     76.85 o 
   8  20   1      704.68      629.31     70.70 o 
  -6  21   1       24.00      -18.77     34.37 o 
  -5  21   1      124.51       96.04     37.08 o 
  -4  21   1       11.52      -10.05     37.26 o 
  -3  21   1     1666.42     1862.78    105.32 o 
  -2  21   1      182.31      177.57     36.67 o 
  -1  21   1     1239.44     1273.88     58.78 o 
   0  21   1        9.52       26.90     33.44 o 
   1  21   1     1239.65     1363.31     66.52 o 
   2  21   1      180.74      177.68     43.91 o 
   3  21   1     1667.95     1556.42     71.28 o 
   4  21   1       11.52        6.13     40.36 o 
   5  21   1      123.61      133.87     43.06 o 
   6  21   1       24.15      -22.05     48.76 o 
  -4  22   1      392.24      469.82     46.11 o 
  -3  22   1      948.27     1020.77     57.79 o 
  -2  22   1      723.08      759.88     61.17 o 
  -1  22   1      774.44      870.24     63.73 o 
   0  22   1      622.49      701.14     99.07 o 
   1  22   1      774.68      853.81     77.16 o 
   2  22   1      722.51      801.05     75.73 o 
   3  22   1      949.35     1108.50     87.20 o 
   4  22   1      392.33      446.79     66.74 o 
   0   0   2    14776.44    14565.19    168.68 o 
   1   0   2      111.73      144.21     10.02 o 
   2   0   2    34555.80    34306.37    308.95 o 
   3   0   2       25.67       15.20      8.85 o 
   4   0   2    63983.54    63637.09    564.85 o 
   5   0   2        1.37       -4.47     11.32 o 
   6   0   2     2110.94     2066.61     38.56 o 
   7   0   2       18.17       14.80     13.06 o 
   8   0   2     3197.82     3220.29     50.79 o 
   9   0   2     1132.38     1204.18     62.89 o 
  10   0   2    15016.85    15121.80    176.38 o 
  11   0   2       15.30       10.67     20.05 o 
  12   0   2       89.28       26.01     19.80 o 
  13   0   2      792.33      700.13     36.18 o 
  14   0   2       94.63      103.41     32.66 o 
  15   0   2      873.01      911.41     50.58 o 
  16   0   2     1019.70     1064.96     55.53 o 
  17   0   2      714.62      728.57     52.47 o 
 -17   1   2     2323.99     2408.01     77.84 o 
 -16   1   2     6625.24     6406.28    128.04 o 
 -15   1   2     5524.80     5349.65    106.02 o 
 -14   1   2      224.38      229.83     34.85 o 
 -13   1   2     1248.40     1318.92     45.65 o 
 -12   1   2      520.30      522.42     31.18 o 
 -11   1   2     1640.36     1702.57     56.05 o 
 -10   1   2     8455.28     8294.00    124.43 o 
  -9   1   2    10000.37    10140.12    165.28 o 
  -8   1   2     1216.07     1219.10     37.86 o 
  -7   1   2      405.95      400.23     23.67 o 
  -6   1   2     1319.85     1292.65     29.05 o 
  -5   1   2      552.90      532.71     19.59 o 
  -4   1   2     4054.67     4011.33     51.13 o 
  -3   1   2     5787.12     5660.15     63.05 o 
  -2   1   2     2351.50     2314.79     32.83 o 
  -1   1   2      152.87      165.13      9.46 o 
   0   1   2      307.61      309.39     11.70 o 
   1   1   2      152.66      141.97     11.21 o 
   2   1   2     2353.09     2311.80     50.10 o 
   3   1   2     5790.61     5826.58     81.17 o 
   4   1   2     4055.25     3928.31     55.07 o 
   5   1   2      553.01      562.06     24.92 o 
   6   1   2     1320.25     1309.74     31.43 o 
   7   1   2      405.50      433.18     20.70 o 
   8   1   2     1215.60     1274.31     31.89 o 
   9   1   2    10002.85     9813.61    139.19 o 
  10   1   2     8456.11     8404.81    112.96 o 
  11   1   2     1641.01     1694.35     44.42 o 
  12   1   2      520.88      525.91     31.02 o 
  13   1   2     1248.32     1210.34     47.13 o 
  14   1   2      224.10      198.88     34.79 o 
  15   1   2     5525.39     5364.96    122.52 o 
  16   1   2     6625.70     6474.75    113.84 o 
  17   1   2     2324.23     2203.86     75.17 o 
 -17   2   2      151.86      195.72     80.61 o 
 -16   2   2      950.78     1018.90     73.78 o 
 -15   2   2     1167.03     1169.14     61.38 o 
 -14   2   2      217.51      187.82     38.66 o 
 -13   2   2        5.00       -5.08     18.43 o 
 -12   2   2      164.38      138.01     27.33 o 
 -11   2   2     1922.43     1883.09     69.74 o 
 -10   2   2     1976.02     2026.01     66.89 o 
  -9   2   2    17503.78    17417.92    216.30 o 
  -8   2   2      148.49      173.94     20.63 o 
  -7   2   2      620.52      666.16     26.02 o 
  -6   2   2      140.65      142.36     15.98 o 
  -5   2   2       96.80       80.07     13.47 o 
  -4   2   2     1542.27     1496.58     27.64 o 
  -3   2   2    39470.21    37998.35    341.30 o 
  -2   2   2      389.46      392.09     17.67 o 
  -1   2   2       24.28       30.19     10.38 o 
   0   2   2       10.62       -6.57      6.72 o 
   1   2   2       24.70       20.78      9.93 o 
   2   2   2      388.23      408.18     20.10 o 
   3   2   2    39468.14    38865.93    537.57 o 
   4   2   2     1540.37     1601.48     32.90 o 
   5   2   2       98.60       78.65     13.70 o 
   6   2   2      140.79      127.29     15.04 o 
   7   2   2      618.96      660.66     24.39 o 
   8   2   2      148.95      174.88     15.47 o 
   9   2   2    17508.34    17966.19    197.16 o 
  10   2   2     1975.87     2042.75     50.22 o 
  11   2   2     1922.12     1841.64     56.09 o 
  12   2   2      165.51      132.53     23.98 o 
  13   2   2        4.96      -24.51     23.28 o 
  14   2   2      216.46      200.34     34.10 o 
  15   2   2     1169.19     1180.13     55.25 o 
  16   2   2      947.87      965.21     54.31 o 
  17   2   2      152.48       87.62     39.45 o 
 -17   3   2     1438.05     1488.76    176.10 o 
 -16   3   2     8701.04     8493.39    256.73 o 
 -15   3   2     3748.52     3923.06     95.91 o 
 -14   3   2      141.19      181.13     37.35 o 
 -13   3   2      788.66      752.41     45.22 o 
 -12   3   2      772.63      774.14     42.97 o 
 -11   3   2      541.47      551.38     43.61 o 
 -10   3   2    10776.36    10831.48    218.90 o 
  -9   3   2     6848.97     6807.03    101.80 o 
  -8   3   2     1382.91     1404.46     42.31 o 
  -7   3   2      256.89      241.66     19.15 o 
  -6   3   2      950.15      930.30     29.10 o 
  -5   3   2      147.61      152.56     13.51 o 
  -4   3   2     3061.72     3026.12     41.53 o 
  -3   3   2     3988.74     3793.46     53.68 o 
  -2   3   2      924.18      866.59     24.32 o 
  -1   3   2      137.21      132.90     14.06 o 
   0   3   2       13.32       17.42     10.51 o 
   1   3   2      137.72      122.47     12.70 o 
   2   3   2      924.33      896.68     31.46 o 
   3   3   2     3989.24     3980.15     63.22 o 
   4   3   2     3056.76     3031.83     53.18 o 
   5   3   2      147.13      146.97     15.47 o 
   6   3   2      951.07      953.14     28.34 o 
   7   3   2      256.80      256.58     16.65 o 
   8   3   2     1382.50     1419.11     32.63 o 
   9   3   2     6848.57     7040.31     85.33 o 
  10   3   2    10775.23    10833.93    135.71 o 
  11   3   2      542.13      481.50     32.36 o 
  12   3   2      773.49      759.65     40.56 o 
  13   3   2      788.57      803.27     43.52 o 
  14   3   2      140.82      141.13     32.85 o 
  15   3   2     3746.70     3699.28     83.56 o 
  16   3   2     8697.68     8448.50    133.85 o 
  17   3   2     1437.05     1415.92     64.06 o 
 -17   4   2      594.23      574.84     81.97 o 
 -16   4   2      651.97      561.77    191.24 o 
 -15   4   2     1321.08     1288.01     73.49 o 
 -14   4   2      189.01      190.95     46.11 o 
 -13   4   2      224.73      198.73     34.47 o 
 -12   4   2       10.32       50.74     39.27 o 
 -11   4   2      314.50      291.50     38.29 o 
 -10   4   2    12382.94    12361.49    193.06 o 
  -9   4   2     1780.63     1788.34     49.77 o 
  -8   4   2     3268.36     3165.46     62.40 o 
  -7   4   2       64.56       71.16     18.84 o 
  -6   4   2     2341.63     2322.65     44.50 o 
  -5   4   2       48.14       37.26     12.07 o 
  -4   4   2    36628.40    36014.93    326.51 o 
  -3   4   2      989.52      963.09     25.21 o 
  -2   4   2    22463.85    21893.45    204.79 o 
  -1   4   2       87.92       88.93      9.42 o 
   0   4   2     8700.13     8432.30     97.68 o 
   1   4   2       88.25       94.88     12.96 o 
   2   4   2    22462.64    22756.53    265.59 o 
   3   4   2      992.38      986.64     31.58 o 
   4   4   2    36628.98    36826.65    416.48 o 
   5   4   2       48.00       51.67     14.16 o 
   6   4   2     2343.25     2290.55     42.56 o 
   7   4   2       64.02       81.63     14.28 o 
   8   4   2     3263.56     3265.19     58.07 o 
   9   4   2     1780.91     1820.18     40.15 o 
  10   4   2    12381.32    12421.74    167.28 o 
  11   4   2      313.19      289.03     32.79 o 
  12   4   2       10.29       25.85     22.04 o 
  13   4   2      225.06      255.30     33.33 o 
  14   4   2      188.10      156.67     33.99 o 
  15   4   2     1323.27     1203.43     55.94 o 
  16   4   2      649.89      701.15     58.17 o 
  17   4   2      596.25      601.47     58.45 o 
 -17   5   2     2148.02     2243.61    173.79 o 
 -16   5   2     5993.48     6112.69    253.65 o 
 -15   5   2     4190.76     4142.94    206.61 o 
 -14   5   2      547.72      584.18     54.29 o 
 -13   5   2     1144.22     1145.32     98.61 o 
 -12   5   2      858.70      861.20     83.09 o 
 -11   5   2     2808.10     2995.69     70.39 o 
 -10   5   2     6523.67     6531.27    123.38 o 
  -9   5   2     5507.57     5326.21     95.30 o 
  -8   5   2     5558.33     5489.84     89.10 o 
  -7   5   2     2266.36     2145.16     51.61 o 
  -6   5   2      606.18      606.45     32.55 o 
  -5   5   2     1622.91     1608.94     40.35 o 
  -4   5   2     2307.02     2310.90     46.38 o 
  -3   5   2     4745.45     4629.92     56.79 o 
  -2   5   2     5024.39     4990.68     58.69 o 
  -1   5   2      750.96      740.61     26.09 o 
   0   5   2       17.70       12.82     12.87 o 
   1   5   2      755.01      740.45     24.30 o 
   2   5   2     5023.36     4973.49     66.23 o 
   3   5   2     4746.80     4659.18     72.89 o 
   4   5   2     2305.56     2312.68     57.77 o 
   5   5   2     1624.45     1679.40     37.10 o 
   6   5   2      605.97      608.27     22.94 o 
   7   5   2     2268.23     2274.67     40.47 o 
   8   5   2     5562.47     5531.60     71.62 o 
   9   5   2     5503.27     5521.49     73.20 o 
  10   5   2     6522.88     6644.67     86.78 o 
  11   5   2     2807.54     2852.80     69.78 o 
  12   5   2      858.85      840.98     36.74 o 
  13   5   2     1142.21     1060.92     48.28 o 
  14   5   2      549.05      542.78     49.16 o 
  15   5   2     4195.59     4220.06    119.81 o 
  16   5   2     5997.70     5862.34    125.27 o 
  17   5   2     2150.80     2050.13     86.30 o 
 -17   6   2      359.38      397.55     64.54 o 
 -16   6   2      916.66      927.23     75.52 o 
 -15   6   2      887.12     1002.67     85.83 o 
 -14   6   2      562.24      538.43     53.35 o 
 -13   6   2      141.46       82.01     38.14 o 
 -12   6   2      256.68      254.36     33.56 o 
 -11   6   2     2195.04     2178.86    102.97 o 
 -10   6   2     1042.67      997.14     52.33 o 
  -9   6   2    13586.93    13402.54    175.67 o 
  -8   6   2     1078.89     1043.11     45.85 o 
  -7   6   2      742.07      758.48     33.23 o 
  -6   6   2      276.85      309.94     21.12 o 
  -5   6   2     1987.82     2026.67     41.32 o 
  -4   6   2      725.09      710.08     19.56 o 
  -3   6   2    47597.52    46600.33    422.43 o 
  -2   6   2     1164.59     1152.72     43.44 o 
  -1   6   2      122.70      141.97     11.40 o 
   0   6   2       77.18       59.89     14.15 o 
   1   6   2      122.69      129.01     16.37 o 
   2   6   2     1164.65     1136.07     37.84 o 
   3   6   2    47597.96    46830.49    609.70 o 
   4   6   2      725.09      765.19     30.86 o 
   5   6   2     1987.00     1981.73     40.89 o 
   6   6   2      276.44      317.49     21.39 o 
   7   6   2      741.24      739.04     28.85 o 
   8   6   2     1080.21     1131.68     33.17 o 
   9   6   2    13590.40    13471.23    142.76 o 
  10   6   2     1042.44     1054.75     43.27 o 
  11   6   2     2194.64     2124.53     61.41 o 
  12   6   2      256.38      198.40     36.50 o 
  13   6   2      141.26      115.79     37.51 o 
  14   6   2      562.74      609.93     51.08 o 
  15   6   2      888.13      854.81     58.52 o 
  16   6   2      915.05     1001.91     88.96 o 
  17   6   2      359.73      312.29     53.54 o 
 -16   7   2     9651.64    10202.83    206.18 o 
 -15   7   2     1508.52     1514.11    106.96 o 
 -14   7   2      246.98      251.94     41.26 o 
 -13   7   2      224.34      212.38     57.99 o 
 -12   7   2      629.34      687.75     64.49 o 
 -11   7   2      206.40      197.42     28.49 o 
 -10   7   2    12118.99    12246.13    197.49 o 
  -9   7   2     2504.78     2560.58     62.64 o 
  -8   7   2     2205.93     2179.79     55.71 o 
  -7   7   2      420.25      457.06     26.34 o 
  -6   7   2      280.52      248.57     22.55 o 
  -5   7   2      668.43      673.81     27.11 o 
  -4   7   2     3379.69     3297.84     41.79 o 
  -3   7   2     4517.80     4446.43     71.15 o 
  -2   7   2     1085.50     1091.00     31.61 o 
  -1   7   2      746.73      767.21     21.15 o 
   0   7   2      942.76      987.08     22.38 o 
   1   7   2      751.63      720.90     24.02 o 
   2   7   2     1083.93     1074.87     45.57 o 
   3   7   2     4517.11     4509.56     72.83 o 
   4   7   2     3376.74     3361.39     72.81 o 
   5   7   2      669.89      757.58     29.31 o 
   6   7   2      280.34      306.62     21.40 o 
   7   7   2      419.53      425.75     19.83 o 
   8   7   2     2206.35     2194.87     43.48 o 
   9   7   2     2498.39     2469.93     47.89 o 
  10   7   2    12126.00    12133.01    149.00 o 
  11   7   2      206.89      150.39     64.97 o 
  12   7   2      630.49      660.83     63.84 o 
  13   7   2      225.06      233.03     46.68 o 
  14   7   2      246.27      219.37     60.15 o 
  15   7   2     1502.71     1478.65     70.81 o 
  16   7   2     9644.63     9424.56    265.45 o 
 -16   8   2      573.09      528.00     67.34 o 
 -15   8   2     1083.64     1056.45     75.29 o 
 -14   8   2       72.83       40.05     37.40 o 
 -13   8   2       83.27       84.82     35.53 o 
 -12   8   2       63.53       46.63     51.82 o 
 -11   8   2      637.61      659.72     42.46 o 
 -10   8   2     9715.50     9700.39    166.48 o 
  -9   8   2     2402.41     2355.89     88.07 o 
  -8   8   2     2222.47     2273.67     51.31 o 
  -7   8   2       89.41       72.90     19.94 o 
  -6   8   2     1247.04     1304.67     69.71 o 
  -5   8   2      210.64      212.24     14.75 o 
  -4   8   2    20227.08    19881.36    190.46 o 
  -3   8   2     2620.03     2575.54     35.57 o 
  -2   8   2    13297.89    12906.45    118.37 o 
  -1   8   2       22.74       13.14      9.56 o 
   0   8   2     3229.92     3167.52     43.63 o 
   1   8   2       22.74        7.47     10.08 o 
   2   8   2    13299.06    12882.35    141.75 o 
   3   8   2     2618.63     2622.16     54.17 o 
   4   8   2    20228.11    19544.15    277.53 o 
   5   8   2      210.72      242.99     23.57 o 
   6   8   2     1246.88     1200.49     31.04 o 
   7   8   2       89.37       90.51     17.84 o 
   8   8   2     2223.64     2255.67     51.73 o 
   9   8   2     2401.46     2287.71     53.94 o 
  10   8   2     9716.75     9806.17    173.22 o 
  11   8   2      638.78      662.47     52.83 o 
  12   8   2       63.48       83.73     40.42 o 
  13   8   2       82.90       34.70     52.23 o 
  14   8   2       73.01       23.72     43.94 o 
  15   8   2     1082.66     1021.93     82.38 o 
  16   8   2      574.05      564.61     65.71 o 
 -16   9   2     3492.58     3650.19    183.31 o 
 -15   9   2     3427.19     3381.04    113.68 o 
 -14   9   2      641.30      716.59     62.02 o 
 -13   9   2      860.61      888.38     58.64 o 
 -12   9   2      817.56      826.08     95.75 o 
 -11   9   2     2362.16     2367.77     79.51 o 
 -10   9   2     2888.37     2924.16    108.74 o 
  -9   9   2     4189.37     4273.57     96.64 o 
  -8   9   2     6789.27     6686.71     94.53 o 
  -7   9   2     1712.65     1728.29     44.95 o 
  -6   9   2      417.86      418.48     26.21 o 
  -5   9   2     1168.64     1181.97     33.27 o 
  -4   9   2     1263.46     1260.37     32.35 o 
  -3   9   2     1882.31     1871.00     48.65 o 
  -2   9   2     5158.86     5022.45     56.27 o 
  -1   9   2      861.39      859.73     21.62 o 
   0   9   2       98.34      120.17     13.53 o 
   1   9   2      865.94      915.34     32.40 o 
   2   9   2     5159.97     5079.62     61.62 o 
   3   9   2     1882.68     1826.19     37.54 o 
   4   9   2     1259.06     1196.52     40.62 o 
   5   9   2     1169.22     1182.06     41.00 o 
   6   9   2      417.56      433.49     27.39 o 
   7   9   2     1714.27     1710.03     45.29 o 
   8   9   2     6794.06     6641.71     95.34 o 
   9   9   2     4182.37     4179.14     73.56 o 
  10   9   2     2890.40     2813.47     73.98 o 
  11   9   2     2360.43     2308.73     79.70 o 
  12   9   2      817.04      773.83     58.39 o 
  13   9   2      859.18      784.41     62.54 o 
  14   9   2      643.12      703.02     63.95 o 
  15   9   2     3431.50     3225.85    292.43 o 
  16   9   2     3496.56     3293.29    144.29 o 
 -15  10   2      335.62      319.52     70.58 o 
 -14  10   2     1533.84     1569.13     71.01 o 
 -13  10   2       51.04       55.08     44.68 o 
 -12  10   2      500.19      462.56     52.39 o 
 -11  10   2     2185.82     2226.55     69.28 o 
 -10  10   2      673.76      611.63     46.77 o 
  -9  10   2     7533.75     7886.59    179.58 o 
  -8  10   2     2491.01     2488.96     62.79 o 
  -7  10   2      525.85      509.40     29.35 o 
  -6  10   2      273.43      300.12     24.47 o 
  -5  10   2     1717.28     1619.32     37.51 o 
  -4  10   2      711.07      752.97     27.63 o 
  -3  10   2    24965.85    24436.27    235.55 o 
  -2  10   2     1608.81     1596.84     35.89 o 
  -1  10   2      306.03      294.82     15.72 o 
   0  10   2      386.72      411.30     16.99 o 
   1  10   2      306.26      334.62     19.75 o 
   2  10   2     1607.82     1565.41     39.67 o 
   3  10   2    24964.92    24677.81    293.35 o 
   4  10   2      710.66      695.80     35.26 o 
   5  10   2     1719.02     1667.95     42.32 o 
   6  10   2      273.63      286.41     25.70 o 
   7  10   2      527.00      551.54     31.77 o 
   8  10   2     2491.54     2409.98     55.38 o 
   9  10   2     7528.17     7221.38    104.50 o 
  10  10   2      673.55      705.90     38.11 o 
  11  10   2     2187.02     2124.16     66.95 o 
  12  10   2      500.67      525.39     73.66 o 
  13  10   2       51.09       17.10     42.38 o 
  14  10   2     1533.17     1540.41     81.27 o 
  15  10   2      334.22      362.71     58.53 o 
 -15  11   2     1135.03     1104.89    111.07 o 
 -14  11   2      203.28      147.08     51.19 o 
 -13  11   2       66.10       49.36     44.91 o 
 -12  11   2      163.59      183.34     45.38 o 
 -11  11   2      101.36      156.56     35.27 o 
 -10  11   2     8191.85     8318.47    131.99 o 
  -9  11   2     2684.76     2738.91     88.62 o 
  -8  11   2      436.87      446.29     34.70 o 
  -7  11   2       73.83      107.32     22.07 o 
  -6  11   2      140.76       90.90     25.98 o 
  -5  11   2     1718.69     1704.57     55.12 o 
  -4  11   2     3606.50     3561.26     55.73 o 
  -3  11   2     3887.90     3852.57     57.38 o 
  -2  11   2      289.23      329.50     21.23 o 
  -1  11   2     2037.11     1933.07     37.37 o 
   0  11   2      120.42      104.30     14.84 o 
   1  11   2     2039.91     1970.55     42.36 o 
   2  11   2      288.71      273.39     27.10 o 
   3  11   2     3887.41     4021.66     75.77 o 
   4  11   2     3605.76     3488.85     70.17 o 
   5  11   2     1721.78     1700.49     44.40 o 
   6  11   2      140.56      151.09     21.40 o 
   7  11   2       73.63       76.25     23.63 o 
   8  11   2      437.40      495.02     39.55 o 
   9  11   2     2682.25     2711.39     62.05 o 
  10  11   2     8195.70     8251.84    141.12 o 
  11  11   2      101.72       83.19     28.95 o 
  12  11   2      163.50      158.01     44.16 o 
  13  11   2       66.46       81.57     45.42 o 
  14  11   2      202.93      265.57     64.86 o 
  15  11   2     1132.47     1077.82     94.08 o 
 -14  12   2       19.97       -3.08     49.16 o 
 -13  12   2      183.34      178.68     49.04 o 
 -12  12   2       82.98      137.28     44.75 o 
 -11  12   2      388.83      465.99     75.86 o 
 -10  12   2     6919.50     7127.88    120.68 o 
  -9  12   2     2344.53     2442.99     65.55 o 
  -8  12   2      752.64      756.21     40.93 o 
  -7  12   2      140.53       69.10     23.92 o 
  -6  12   2      200.24      234.32     23.31 o 
  -5  12   2       56.92       62.95     18.76 o 
  -4  12   2    18315.50    18000.54    183.58 o 
  -3  12   2     3798.56     3667.82     56.67 o 
  -2  12   2     9263.90     9215.66    116.79 o 
  -1  12   2       94.75       97.12     18.43 o 
   0  12   2     2056.28     1972.78     62.40 o 
   1  12   2       95.08       70.15     21.05 o 
   2  12   2     9265.06     9164.04    132.64 o 
   3  12   2     3803.47     3806.56     75.98 o 
   4  12   2    18306.67    18156.34    230.84 o 
   5  12   2       56.33       71.37     21.48 o 
   6  12   2      200.01      212.30     23.76 o 
   7  12   2      140.45      136.32     23.98 o 
   8  12   2      754.73      770.17     38.84 o 
   9  12   2     2344.31     2453.19     69.39 o 
  10  12   2     6918.97     6981.57    107.55 o 
  11  12   2      386.96      445.47     43.87 o 
  12  12   2       82.35       71.75     52.05 o 
  13  12   2      184.74      257.88     61.38 o 
  14  12   2       19.84      -79.13     52.75 o 
 -14  13   2      301.94      402.53     68.57 o 
 -13  13   2      438.98      461.16     58.75 o 
 -12  13   2      256.96      286.97     59.69 o 
 -11  13   2     1656.67     1617.56     74.51 o 
 -10  13   2      665.31      693.05     56.28 o 
  -9  13   2     4212.31     4227.84     96.28 o 
  -8  13   2     2395.54     2420.58     64.58 o 
  -7  13   2      315.15      319.20     39.11 o 
  -6  13   2      480.93      477.67     28.30 o 
  -5  13   2      660.44      612.59     29.54 o 
  -4  13   2     1348.01     1371.54     41.67 o 
  -3  13   2      967.88      947.97     35.72 o 
  -2  13   2     3728.86     3801.05     65.00 o 
  -1  13   2      255.72      239.53     28.14 o 
   0  13   2        1.55        1.80     22.77 o 
   1  13   2      255.40      293.83     29.68 o 
   2  13   2     3729.20     3623.67     74.30 o 
   3  13   2      968.16      913.48     42.89 o 
   4  13   2     1346.36     1359.87     50.84 o 
   5  13   2      661.19      613.50     39.47 o 
   6  13   2      480.26      527.58     29.66 o 
   7  13   2      314.72      344.85     28.28 o 
   8  13   2     2394.76     2321.06     52.98 o 
   9  13   2     4212.61     4261.16    112.47 o 
  10  13   2      665.03      673.20     47.05 o 
  11  13   2     1656.65     1671.19     75.64 o 
  12  13   2      256.69      269.71     60.02 o 
  13  13   2      438.88      374.79     70.29 o 
  14  13   2      302.11      380.71     71.58 o 
 -13  14   2        5.64       28.03     49.21 o 
 -12  14   2      473.17      417.08     55.66 o 
 -11  14   2     2276.27     2372.59    153.65 o 
 -10  14   2      543.34      552.86     44.30 o 
  -9  14   2     3578.02     3582.30     82.43 o 
  -8  14   2     2479.35     2371.25     74.48 o 
  -7  14   2      214.59      161.31     32.99 o 
  -6  14   2      233.18      209.98     29.18 o 
  -5  14   2      774.85      802.71     36.69 o 
  -4  14   2      438.82      483.33     30.28 o 
  -3  14   2     8042.29     8002.61    109.51 o 
  -2  14   2     1689.87     1526.82     84.82 o 
  -1  14   2      298.25      318.09     36.68 o 
   0  14   2       49.97       36.52     24.54 o 
   1  14   2      299.33      289.17     30.44 o 
   2  14   2     1686.03     1700.12     54.43 o 
   3  14   2     8049.59     8125.66    127.76 o 
   4  14   2      435.14      482.70     37.46 o 
   5  14   2      779.18      856.03     45.10 o 
   6  14   2      233.55      218.49     29.13 o 
   7  14   2      215.48      236.47     30.90 o 
   8  14   2     2481.44     2488.78     77.02 o 
   9  14   2     3577.42     3498.75     75.18 o 
  10  14   2      542.21      582.18     47.15 o 
  11  14   2     2279.66     2251.28    134.66 o 
  12  14   2      476.85      432.98     68.53 o 
  13  14   2        5.75       14.65     56.84 o 
 -12  15   2       81.50       67.99     46.05 o 
 -11  15   2      277.77      245.11     48.06 o 
 -10  15   2     4175.60     4142.54    172.65 o 
  -9  15   2     2209.26     2179.00     66.20 o 
  -8  15   2      198.49      187.18     36.78 o 
  -7  15   2      894.98      879.77     53.82 o 
  -6  15   2       65.65       46.86     26.53 o 
  -5  15   2     2172.09     2178.19     59.52 o 
  -4  15   2     1715.70     1751.77     57.40 o 
  -3  15   2     1563.47     1544.45     55.27 o 
  -2  15   2       25.99       20.76     26.97 o 
  -1  15   2     2595.32     2563.59     65.57 o 
   0  15   2        0.33       13.38     25.61 o 
   1  15   2     2594.39     2602.50     67.31 o 
   2  15   2       26.20       14.42     26.79 o 
   3  15   2     1563.34     1573.47     83.61 o 
   4  15   2     1714.81     1727.42     76.57 o 
   5  15   2     2172.38     2128.13     56.22 o 
   6  15   2       65.79       45.48     36.34 o 
   7  15   2      894.89      830.51     49.57 o 
   8  15   2      197.85      182.77     36.44 o 
   9  15   2     2210.94     2275.53     73.46 o 
  10  15   2     4174.34     4329.92    103.32 o 
  11  15   2      277.32      230.40    100.56 o 
  12  15   2       81.31       70.63     59.20 o 
 -11  16   2      359.24      328.73     61.68 o 
 -10  16   2     3588.08     3267.01    118.08 o 
  -9  16   2     2073.01     2112.87     65.79 o 
  -8  16   2      192.07      189.77     40.44 o 
  -7  16   2      343.55      302.04     50.29 o 
  -6  16   2       28.62       17.35     34.16 o 
  -5  16   2       61.14       35.31     34.46 o 
  -4  16   2    11087.98    10829.02    182.68 o 
  -3  16   2     3507.86     3512.74    134.53 o 
  -2  16   2     4995.36     4704.06     92.41 o 
  -1  16   2       80.22       82.68     30.73 o 
   0  16   2      473.83      426.76     37.46 o 
   1  16   2       80.30       67.37     30.22 o 
   2  16   2     4992.92     5117.61     98.81 o 
   3  16   2     3513.93     3395.06     91.73 o 
   4  16   2    11080.57    10776.75    186.76 o 
   5  16   2       60.50       39.82     31.17 o 
   6  16   2       28.40       42.74     33.20 o 
   7  16   2      342.72      315.25     44.96 o 
   8  16   2      191.56      219.34     40.19 o 
   9  16   2     2072.82     2168.31     76.45 o 
  10  16   2     3585.05     3630.24    171.63 o 
  11  16   2      356.56      398.62     56.44 o 
 -10  17   2      377.05      318.99     88.05 o 
  -9  17   2     2130.09     2029.52     80.39 o 
  -8  17   2     1926.58     1926.02     76.49 o 
  -7  17   2       77.94       89.63     46.96 o 
  -6  17   2      372.56      411.82     45.73 o 
  -5  17   2      596.26      505.36     48.16 o 
  -4  17   2     1644.48     1748.35     68.70 o 
  -3  17   2      641.93      660.24     50.84 o 
  -2  17   2     3736.92     3779.98     85.35 o 
  -1  17   2       68.99       69.44     31.92 o 
   0  17   2        1.47       -6.75     35.63 o 
   1  17   2       69.05       80.67     32.11 o 
   2  17   2     3736.15     3625.99     85.14 o 
   3  17   2      642.47      588.87     44.31 o 
   4  17   2     1646.74     1549.62     61.81 o 
   5  17   2      596.57      585.11     45.95 o 
   6  17   2      372.49      313.95     40.82 o 
   7  17   2       77.92       20.26     35.05 o 
   8  17   2     1926.94     2007.05     74.81 o 
   9  17   2     2130.48     2154.96     77.75 o 
  10  17   2      377.69      356.95     56.71 o 
  -9  18   2     1561.08     1583.62     75.60 o 
  -8  18   2     1725.37     1771.46     77.68 o 
  -7  18   2       70.11       32.69     49.13 o 
  -6  18   2       81.19       20.18     38.54 o 
  -5  18   2      936.20     1112.74     63.41 o 
  -4  18   2      336.56      305.42     45.42 o 
  -3  18   2     4261.67     4245.21    104.83 o 
  -2  18   2     1570.26     1497.69     67.98 o 
  -1  18   2      185.10      194.07     40.35 o 
   0  18   2       13.58        9.05     31.72 o 
   1  18   2      185.35      131.20     35.92 o 
   2  18   2     1568.21     1513.12     63.88 o 
   3  18   2     4264.43     4474.80     98.59 o 
   4  18   2      335.26      377.52     50.64 o 
   5  18   2      937.76     1037.54     58.14 o 
   6  18   2       81.07       67.26     36.97 o 
   7  18   2       69.98       83.65     39.52 o 
   8  18   2     1727.49     1763.69     83.53 o 
   9  18   2     1562.35     1727.42     74.62 o 
  -8  19   2      388.81      337.98     49.46 o 
  -7  19   2      258.08      297.04     47.24 o 
  -6  19   2       27.61        5.24     39.71 o 
  -5  19   2     1505.82     1577.00    116.25 o 
  -4  19   2      444.83      504.44     52.62 o 
  -3  19   2      501.66      568.65     60.19 o 
  -2  19   2       20.68       16.34     51.62 o 
  -1  19   2     1520.30     1445.72     71.33 o 
   0  19   2      143.69      114.29     45.80 o 
   1  19   2     1520.79     1478.61     72.84 o 
   2  19   2       20.79       22.40     34.60 o 
   3  19   2      501.49      498.10     47.50 o 
   4  19   2      443.91      528.52     48.40 o 
   5  19   2     1504.27     1518.48     68.95 o 
   6  19   2       27.64       -4.64     38.76 o 
   7  19   2      257.57      320.40     47.10 o 
   8  19   2      390.01      400.83     50.00 o 
  -6  20   2       83.90       87.28     45.72 o 
  -5  20   2        9.17       30.44     43.95 o 
  -4  20   2     3052.34     3128.06     96.98 o 
  -3  20   2     1467.69     1515.45     76.37 o 
  -2  20   2     1395.93     1336.60     77.90 o 
  -1  20   2      165.39      179.90     45.77 o 
   0  20   2        2.08       11.64     41.51 o 
   1  20   2      165.39      158.90     45.43 o 
   2  20   2     1395.84     1373.76     78.07 o 
   3  20   2     1468.67     1469.98     77.40 o 
   4  20   2     3052.62     3198.57    101.84 o 
   5  20   2        9.13       20.78     45.81 o 
   6  20   2       83.74       90.06     49.02 o 
  -3  21   2      249.25      224.87     50.68 o 
  -2  21   2     2485.56     2693.29     94.85 o 
  -1  21   2       80.73       45.21     45.48 o 
   0  21   2       67.30       62.51     45.87 o 
   1  21   2       81.01      126.95     48.86 o 
   2  21   2     2485.36     2564.86     95.72 o 
   3  21   2      249.25      264.60     70.49 o 
   0   0   3     2319.08     2236.27     68.74 o 
   1   0   3     8986.37     8620.48     99.89 o 
   2   0   3     4173.65     3999.88     47.82 o 
   3   0   3      305.86      249.80     19.19 o 
   4   0   3      843.67      852.31     46.24 o 
   5   0   3     5160.93     5142.88     86.53 o 
   6   0   3      229.89      279.00     27.60 o 
   7   0   3     6741.38     6737.87    103.67 o 
   8   0   3     4813.97     4566.92    127.27 o 
   9   0   3     2646.21     2483.24     98.99 o 
  10   0   3     1324.61     1257.91     78.12 o 
  11   0   3      387.13      450.97     60.24 o 
  12   0   3       55.05      -18.28     37.11 o 
  13   0   3     1175.48     1156.94     85.84 o 
  14   0   3     1342.06     1428.79     87.67 o 
  15   0   3      682.99      754.51     84.60 o 
 -15   1   3     1028.74     1020.75     91.49 o 
 -14   1   3     1722.68     1477.15    164.33 o 
 -13   1   3      273.79      298.05     48.06 o 
 -12   1   3     3285.41     3521.33    157.10 o 
 -11   1   3     6239.94     6100.05    167.14 o 
 -10   1   3     2710.94     2778.62    106.42 o 
  -9   1   3      203.84      263.28     49.77 o 
  -8   1   3     1027.64     1004.76     49.20 o 
  -7   1   3      226.64      275.73     32.54 o 
  -6   1   3     2247.19     2225.32     64.94 o 
  -5   1   3     4333.32     4215.55     77.70 o 
  -4   1   3     3849.01     3801.75     72.85 o 
  -3   1   3      543.10      569.03     25.13 o 
  -2   1   3      791.71      730.08     30.49 o 
  -1   1   3     1111.58     1067.66     40.96 o 
   0   1   3      854.97      846.96     24.06 o 
   1   1   3     1111.44     1078.48     29.22 o 
   2   1   3      791.98      778.31     27.32 o 
   3   1   3      542.87      550.09     44.68 o 
   4   1   3     3848.14     3740.06     60.27 o 
   5   1   3     4331.67     4308.09     66.73 o 
   6   1   3     2246.20     2264.89     46.46 o 
   7   1   3      226.31      203.57     27.89 o 
   8   1   3     1027.33      962.76     51.14 o 
   9   1   3      204.28      261.99     49.48 o 
  10   1   3     2710.93     2654.40    101.75 o 
  11   1   3     6240.36     6289.81    164.28 o 
  12   1   3     3284.27     3427.14     96.68 o 
  13   1   3      272.93      337.35     48.38 o 
  14   1   3     1722.68     1625.70     78.24 o 
  15   1   3     1028.48      941.40     89.23 o 
 -15   2   3     1728.60     1466.21    122.11 o 
 -14   2   3     1409.18     1411.23     76.14 o 
 -13   2   3     1213.12     1194.37     68.58 o 
 -12   2   3      355.50      311.45     58.66 o 
 -11   2   3      143.46      147.67     51.52 o 
 -10   2   3      267.46      210.71     73.07 o 
  -9   2   3     2266.25     2234.30     95.84 o 
  -8   2   3     8380.61     8227.13    143.01 o 
  -7   2   3     4614.87     4515.60     83.02 o 
  -6   2   3     1582.97     1683.35    125.52 o 
  -5   2   3     2522.07     2602.20     61.02 o 
  -4   2   3     6575.59     6440.02     85.93 o 
  -3   2   3     5609.56     5541.93     76.27 o 
  -2   2   3    18158.09    17727.27    212.83 o 
  -1   2   3     4267.58     4231.86    121.27 o 
   0   2   3       21.37      133.86     90.73 o 
   1   2   3     4269.97     4173.88     61.49 o 
   2   2   3    18154.17    17844.96    192.61 o 
   3   2   3     5612.16     5575.69     87.80 o 
   4   2   3     6578.06     6411.09     86.55 o 
   5   2   3     2521.94     2460.57     66.23 o 
   6   2   3     1583.37     1575.39     41.23 o 
   7   2   3     4611.26     4566.76     71.07 o 
   8   2   3     8381.44     8529.05    151.72 o 
   9   2   3     2263.68     2163.93    166.37 o 
  10   2   3      267.19      250.65     50.77 o 
  11   2   3      143.21      126.49     49.13 o 
  12   2   3      355.27      323.36     44.68 o 
  13   2   3     1212.79     1161.87     69.86 o 
  14   2   3     1408.65     1321.04     93.72 o 
  15   2   3     1728.60     1651.88    107.25 o 
 -15   3   3      970.71     1106.92     96.24 o 
 -14   3   3     1332.97     1150.51     70.28 o 
 -13   3   3      433.28      392.53     60.84 o 
 -12   3   3     2645.65     2833.26    160.50 o 
 -11   3   3     6292.04     6183.50    214.88 o 
 -10   3   3     3487.29     3535.84    254.27 o 
  -9   3   3      283.65      271.27     52.16 o 
  -8   3   3      717.57      703.45     52.33 o 
  -7   3   3      149.56      154.45     26.30 o 
  -6   3   3     1434.33     1357.82     47.92 o 
  -5   3   3     7861.07     7543.30     97.89 o 
  -4   3   3     5445.84     5324.92     76.01 o 
  -3   3   3      287.20      298.83     22.11 o 
  -2   3   3     1227.69     1258.21     35.70 o 
  -1   3   3     1917.65     1889.87     40.36 o 
   0   3   3       49.47       45.92     15.21 o 
   1   3   3     1916.87     1808.19     39.03 o 
   2   3   3     1227.56     1214.79     33.57 o 
   3   3   3      286.41      350.35     25.84 o 
   4   3   3     5446.65     5247.83     85.44 o 
   5   3   3     7864.43     7693.68    100.58 o 
   6   3   3     1434.48     1413.35     45.49 o 
   7   3   3      149.12      153.15     21.84 o 
   8   3   3      717.27      687.11     37.88 o 
   9   3   3      283.65      306.61     56.77 o 
  10   3   3     3488.01     3359.94    111.61 o 
  11   3   3     6295.86     6235.70    173.93 o 
  12   3   3     2645.52     2772.08     86.32 o 
  13   3   3      432.38      447.45     60.90 o 
  14   3   3     1333.48     1482.42     96.60 o 
  15   3   3      969.49      793.39    139.18 o 
 -15   4   3      808.39      822.45     89.03 o 
 -14   4   3     1606.47     1598.54     81.66 o 
 -13   4   3      736.13      860.67     75.14 o 
 -12   4   3      150.63      229.73    131.23 o 
 -11   4   3      766.63      752.12    135.24 o 
 -10   4   3      801.53      742.02     68.99 o 
  -9   4   3     2408.25     2473.31     78.61 o 
  -8   4   3     4687.37     4679.70     87.71 o 
  -7   4   3     4551.04     4340.48     82.56 o 
  -6   4   3      943.18      932.56     35.54 o 
  -5   4   3     6665.02     6360.82     87.88 o 
  -4   4   3     1658.40     1604.80     41.26 o 
  -3   4   3      958.52      900.42     32.39 o 
  -2   4   3     4416.14     4304.88     59.65 o 
  -1   4   3     9743.60     9487.60    115.10 o 
   0   4   3     2861.02     2719.72     49.54 o 
   1   4   3     9748.53     9553.62    115.72 o 
   2   4   3     4411.53     4309.25     65.10 o 
   3   4   3      959.68     1032.67     33.34 o 
   4   4   3     1657.54     1608.26     45.75 o 
   5   4   3     6660.70     6436.87     96.33 o 
   6   4   3      945.96      931.49     34.82 o 
   7   4   3     4553.63     4644.71     72.99 o 
   8   4   3     4690.75     4568.35     84.79 o 
   9   4   3     2405.98     2294.95     72.41 o 
  10   4   3      803.60      810.50     52.36 o 
  11   4   3      767.84      786.34     70.89 o 
  12   4   3      150.67      121.14     34.03 o 
  13   4   3      736.75      731.91     73.77 o 
  14   4   3     1606.27     1581.83    158.18 o 
  15   4   3      807.91      947.55    146.29 o 
 -15   5   3      871.94      824.64     89.31 o 
 -14   5   3     2155.70     2296.20     93.60 o 
 -13   5   3      227.29      252.45     48.92 o 
 -12   5   3     3415.26     3522.74    385.03 o 
 -11   5   3     4135.87     4162.73    136.61 o 
 -10   5   3     2625.83     2543.74     83.81 o 
  -9   5   3      454.49      418.43     45.47 o 
  -8   5   3     1415.00     1450.56     52.67 o 
  -7   5   3       72.89       63.87     26.27 o 
  -6   5   3     1246.78     1242.44     40.72 o 
  -5   5   3     4646.53     4579.78     72.15 o 
  -4   5   3     1868.84     1874.63     45.35 o 
  -3   5   3     1506.24     1490.61     40.33 o 
  -2   5   3       60.84       65.42     16.57 o 
  -1   5   3     1391.78     1382.69     34.19 o 
   0   5   3     1301.48     1236.79     48.46 o 
   1   5   3     1389.14     1321.96     36.54 o 
   2   5   3       61.37       44.79     18.43 o 
   3   5   3     1507.84     1497.49     39.87 o 
   4   5   3     1868.83     1830.78     49.91 o 
   5   5   3     4647.88     4638.82     72.65 o 
   6   5   3     1240.52     1199.40     43.68 o 
   7   5   3       73.72       59.94     25.04 o 
   8   5   3     1418.62     1440.15     52.23 o 
   9   5   3      453.60      425.15     35.42 o 
  10   5   3     2622.48     2486.80     79.59 o 
  11   5   3     4132.71     4152.44    104.14 o 
  12   5   3     3412.84     3409.46    105.37 o 
  13   5   3      227.86      242.21     46.51 o 
  14   5   3     2159.08     2363.02    184.75 o 
  15   5   3      872.80     1004.25    147.83 o 
 -15   6   3     1105.55     1232.80     70.14 o 
 -14   6   3     1081.47     1069.01     72.62 o 
 -13   6   3     1279.43     1232.05     72.96 o 
 -12   6   3       86.27       83.66     55.47 o 
 -11   6   3       54.60       55.21     40.00 o 
 -10   6   3      150.07      148.98     40.36 o 
  -9   6   3     2420.80     2365.51     65.20 o 
  -8   6   3     7377.49     7116.19    116.24 o 
  -7   6   3     3472.93     3362.02     63.95 o 
  -6   6   3      409.94      406.85     25.92 o 
  -5   6   3     1136.83     1116.01     40.91 o 
  -4   6   3     4065.23     4165.48     89.04 o 
  -3   6   3     3231.98     3121.23     51.63 o 
  -2   6   3    10603.23    10222.65    113.28 o 
  -1   6   3     3596.70     3474.36     68.37 o 
   0   6   3       84.84       51.84     15.91 o 
   1   6   3     3598.29     3561.26     60.01 o 
   2   6   3    10601.47    10270.53    125.25 o 
   3   6   3     3233.06     3072.34     55.53 o 
   4   6   3     4066.07     4003.56     65.37 o 
   5   6   3     1136.37     1197.33     43.25 o 
   6   6   3      410.87      421.46     29.16 o 
   7   6   3     3471.32     3434.36     73.38 o 
   8   6   3     7377.35     7279.14    124.93 o 
   9   6   3     2419.76     2402.28     72.82 o 
  10   6   3      149.44      193.25     62.66 o 
  11   6   3       54.67       60.11     37.54 o 
  12   6   3       86.34      114.19     41.38 o 
  13   6   3     1279.13     1338.77     79.25 o 
  14   6   3     1081.39      942.71     86.92 o 
  15   6   3     1105.38     1278.13    154.94 o 
 -14   7   3     1193.10     1199.84     93.25 o 
 -13   7   3      547.41      541.04     51.28 o 
 -12   7   3     1280.72     1333.69     63.40 o 
 -11   7   3     4717.49     4849.20    116.30 o 
 -10   7   3     4340.60     4206.43    107.28 o 
  -9   7   3      413.30      410.72     34.76 o 
  -8   7   3      652.67      688.09     36.95 o 
  -7   7   3      897.81      876.22     38.07 o 
  -6   7   3      408.22      394.72     31.72 o 
  -5   7   3     7201.88     7124.42    125.37 o 
  -4   7   3     4116.70     4030.93     68.15 o 
  -3   7   3      148.63      133.41     20.10 o 
  -2   7   3      674.40      658.95     30.59 o 
  -1   7   3     2181.91     2110.03     42.38 o 
   0   7   3      765.03      763.56     28.37 o 
   1   7   3     2179.16     2155.28     42.40 o 
   2   7   3      673.76      672.25     30.82 o 
   3   7   3      147.78      150.75     21.41 o 
   4   7   3     4116.34     3941.14     72.90 o 
   5   7   3     7208.79     6967.37    109.17 o 
   6   7   3      403.50      435.26     29.18 o 
   7   7   3      897.65      937.57     44.54 o 
   8   7   3      651.47      586.65     39.51 o 
   9   7   3      412.34      392.73     36.30 o 
  10   7   3     4347.40     4244.33    171.58 o 
  11   7   3     4720.50     4692.18    113.42 o 
  12   7   3     1281.51     1083.27     64.83 o 
  13   7   3      546.10      573.30     71.84 o 
  14   7   3     1190.59     1110.55     91.52 o 
 -14   8   3     1567.83     1708.54     78.01 o 
 -13   8   3      298.73      266.69     46.44 o 
 -12   8   3      315.14      298.06     44.14 o 
 -11   8   3      695.70      770.88     51.63 o 
 -10   8   3      811.70      800.86    118.86 o 
  -9   8   3     2334.36     2448.55     69.55 o 
  -8   8   3     3285.68     3376.47     73.91 o 
  -7   8   3     2223.74     2159.50     54.50 o 
  -6   8   3     1482.99     1509.91     65.29 o 
  -5   8   3     5668.61     5569.59     85.01 o 
  -4   8   3     2063.40     2045.22     45.40 o 
  -3   8   3     1621.64     1545.56     43.67 o 
  -2   8   3     3748.65     3682.38     75.68 o 
  -1   8   3     7390.13     7432.33     90.73 o 
   0   8   3     2736.69     2661.29     48.48 o 
   1   8   3     7388.69     7265.25     88.46 o 
   2   8   3     3749.64     3647.45     63.85 o 
   3   8   3     1621.21     1629.17     44.03 o 
   4   8   3     2063.85     2081.31     48.95 o 
   5   8   3     5668.95     5524.43     83.70 o 
   6   8   3     1482.29     1506.14     45.17 o 
   7   8   3     2222.88     2182.77     96.66 o 
   8   8   3     3284.67     3145.27     74.13 o 
   9   8   3     2335.39     2369.55     67.60 o 
  10   8   3      810.42      820.91     65.82 o 
  11   8   3      695.31      755.17     57.00 o 
  12   8   3      315.40      328.04     49.49 o 
  13   8   3      298.54      350.94     66.65 o 
  14   8   3     1568.31     1519.01    177.88 o 
 -14   9   3     1392.98     1395.84     83.00 o 
 -13   9   3      293.94      354.67     54.57 o 
 -12   9   3     3214.29     3434.75    168.54 o 
 -11   9   3     2782.56     2954.38    103.00 o 
 -10   9   3     1544.55     1647.40    123.27 o 
  -9   9   3      604.00      621.86     44.22 o 
  -8   9   3      920.75      897.65     43.39 o 
  -7   9   3      149.43      146.66     27.83 o 
  -6   9   3     2062.57     2086.26     53.62 o 
  -5   9   3     4323.92     4480.14     76.77 o 
  -4   9   3     1577.85     1568.55     46.19 o 
  -3   9   3     2441.52     2378.01     48.89 o 
  -2   9   3       32.94       17.68     19.45 o 
  -1   9   3     1239.50     1192.45     36.48 o 
   0   9   3     1578.60     1572.45     39.81 o 
   1   9   3     1235.60     1365.60     52.77 o 
   2   9   3       33.58       27.10     20.54 o 
   3   9   3     2444.45     2366.91     52.88 o 
   4   9   3     1577.75     1584.16     45.92 o 
   5   9   3     4326.95     4353.22     73.65 o 
   6   9   3     2056.07     2057.86     61.09 o 
   7   9   3      152.35      171.70     32.71 o 
   8   9   3      924.43      947.58     59.64 o 
   9   9   3      602.05      548.95     41.99 o 
  10   9   3     1543.32     1461.93     79.08 o 
  11   9   3     2777.06     2803.41    135.41 o 
  12   9   3     3214.00     3236.47    127.85 o 
  13   9   3      295.69      347.46     68.82 o 
  14   9   3     1395.10     1356.27     99.99 o 
 -13  10   3     1354.40     1367.04     81.13 o 
 -12  10   3      233.68      221.23     79.17 o 
 -11  10   3       39.57       13.90     42.01 o 
 -10  10   3       75.59      106.28     55.53 o 
  -9  10   3     1466.62     1483.06     60.93 o 
  -8  10   3     4788.93     4852.80     85.13 o 
  -7  10   3     3674.99     3701.08     72.71 o 
  -6  10   3      504.58      530.83     35.02 o 
  -5  10   3     1152.20     1157.17     54.12 o 
  -4  10   3     2744.43     2752.30     58.06 o 
  -3  10   3     2033.68     1979.68     49.64 o 
  -2  10   3     7585.51     7370.00    100.99 o 
  -1  10   3     3060.50     2964.32     70.17 o 
   0  10   3        1.33      -33.02     22.01 o 
   1  10   3     3059.02     3107.90     67.98 o 
   2  10   3     7586.93     7435.97    135.39 o 
   3  10   3     2032.43     2000.27     51.27 o 
   4  10   3     2744.44     2793.85     59.55 o 
   5  10   3     1152.97     1126.08     68.80 o 
   6  10   3      502.93      533.63     34.73 o 
   7  10   3     3675.80     3503.61     70.24 o 
   8  10   3     4789.97     4837.60     96.09 o 
   9  10   3     1468.91     1468.68     61.56 o 
  10  10   3       75.42       30.31     40.34 o 
  11  10   3       39.58       39.26     42.14 o 
  12  10   3      233.51      200.40     48.74 o 
  13  10   3     1353.51     1310.32     97.09 o 
 -13  11   3      362.00      455.06     60.91 o 
 -12  11   3      647.04      589.64     60.94 o 
 -11  11   3     3663.30     3824.57    110.77 o 
 -10  11   3     2951.79     3066.36     98.87 o 
  -9  11   3      105.27       89.88     30.82 o 
  -8  11   3      122.75      130.65     30.53 o 
  -7  11   3      291.90      321.34     36.25 o 
  -6  11   3      622.10      649.60     66.42 o 
  -5  11   3     3197.89     3108.36     64.57 o 
  -4  11   3     3078.74     2980.42     64.19 o 
  -3  11   3       60.11       69.68     26.21 o 
  -2  11   3      725.35      722.62     39.11 o 
  -1  11   3     1091.97     1029.63     44.93 o 
   0  11   3     1104.11     1041.96     46.15 o 
   1  11   3     1091.03     1082.79     53.78 o 
   2  11   3      723.79      677.31     38.96 o 
   3  11   3       59.78       53.37     24.24 o 
   4  11   3     3079.18     3181.75     65.67 o 
   5  11   3     3199.56     3213.69     79.03 o 
   6  11   3      618.10      555.12     36.10 o 
   7  11   3      292.63      285.46     35.57 o 
   8  11   3      122.30       97.18     29.91 o 
   9  11   3      104.84      112.21     37.97 o 
  10  11   3     2955.24     2915.72     93.16 o 
  11  11   3     3662.40     3805.77    114.34 o 
  12  11   3      647.50      579.53     76.56 o 
  13  11   3      362.37      238.45     95.00 o 
 -12  12   3      652.45      714.83     66.37 o 
 -11  12   3       77.08      141.07     48.23 o 
 -10  12   3     1056.80     1154.63     70.15 o 
  -9  12   3     2578.64     2653.96     75.14 o 
  -8  12   3     1999.99     2022.29     65.63 o 
  -7  12   3     1493.60     1403.14    109.60 o 
  -6  12   3      970.12      916.83     53.45 o 
  -5  12   3     1721.75     1708.50     57.15 o 
  -4  12   3     1043.58     1101.01     55.65 o 
  -3  12   3     1399.28     1482.19     53.49 o 
  -2  12   3     2198.84     2149.20     60.65 o 
  -1  12   3     2703.45     2611.98     67.63 o 
   0  12   3     2188.28     2082.06     60.00 o 
   1  12   3     2700.46     2645.29     65.76 o 
   2  12   3     2199.93     2117.64     86.47 o 
   3  12   3     1400.46     1529.90     55.67 o 
   4  12   3     1042.30      972.40     47.62 o 
   5  12   3     1725.42     1636.81     54.68 o 
   6  12   3      971.98      995.96     44.62 o 
   7  12   3     1490.79     1420.79     52.22 o 
   8  12   3     1998.49     2012.65     60.19 o 
   9  12   3     2580.60     2605.74     92.36 o 
  10  12   3     1058.33     1116.06     58.35 o 
  11  12   3       76.07       69.88     45.27 o 
  12  12   3      652.09      681.80     81.36 o 
 -11  13   3     1807.03     2020.68     90.67 o 
 -10  13   3      662.90      914.19    105.35 o 
  -9  13   3      840.68      814.80     56.84 o 
  -8  13   3      265.83      261.72     43.32 o 
  -7  13   3      692.87      659.37     51.07 o 
  -6  13   3     2579.25     2606.59     80.62 o 
  -5  13   3     1613.60     1597.16     59.13 o 
  -4  13   3     1099.38     1048.58     49.70 o 
  -3  13   3     2676.41     2512.14     67.22 o 
  -2  13   3      110.86      130.78     30.73 o 
  -1  13   3      785.23      781.32     54.47 o 
   0  13   3     1734.38     1665.66     57.01 o 
   1  13   3      785.23      792.47     44.53 o 
   2  13   3      110.88      133.19     30.31 o 
   3  13   3     2677.41     2768.68     71.24 o 
   4  13   3     1099.79     1109.34     77.57 o 
   5  13   3     1612.86     1621.74     60.65 o 
   6  13   3     2579.27     2560.50     64.17 o 
   7  13   3      693.91      738.47     43.67 o 
   8  13   3      265.69      318.40     37.42 o 
   9  13   3      840.29      856.25     48.31 o 
  10  13   3      662.94      674.24     64.07 o 
  11  13   3     1806.63     1897.38    106.37 o 
 -10  14   3      122.14      184.14     74.77 o 
  -9  14   3      509.12      529.12     64.26 o 
  -8  14   3     2295.66     2379.59     83.76 o 
  -7  14   3     3053.31     2937.02     88.25 o 
  -6  14   3      973.28      882.10     56.69 o 
  -5  14   3     1733.08     1823.29     62.89 o 
  -4  14   3     1972.46     1949.50     71.35 o 
  -3  14   3     1241.97     1209.03     53.85 o 
  -2  14   3     5350.88     5230.58    100.24 o 
  -1  14   3     2695.13     2719.69     71.69 o 
   0  14   3        4.60       16.59     30.01 o 
   1  14   3     2695.79     2730.63     71.80 o 
   2  14   3     5348.46     5105.42    108.65 o 
   3  14   3     1242.74     1263.92     55.16 o 
   4  14   3     1972.21     1915.83     82.07 o 
   5  14   3     1733.47     1704.76     63.86 o 
   6  14   3      971.14     1047.81     48.63 o 
   7  14   3     3048.92     3027.62     73.00 o 
   8  14   3     2296.41     2413.24     67.56 o 
   9  14   3      508.50      519.00     43.63 o 
  10  14   3      122.66      114.27     37.67 o 
  -9  15   3       51.12       88.97     52.42 o 
  -8  15   3        6.10      -15.11     47.14 o 
  -7  15   3      124.04      141.16     46.78 o 
  -6  15   3      670.01      774.40     71.25 o 
  -5  15   3     1905.51     1858.24     77.99 o 
  -4  15   3     2586.01     2707.26     74.46 o 
  -3  15   3       92.18       99.89     34.06 o 
  -2  15   3      784.67      797.23     48.27 o 
  -1  15   3      586.01      612.00     44.67 o 
   0  15   3     1153.23     1226.99     75.41 o 
   1  15   3      586.08      515.18     42.30 o 
   2  15   3      784.83      794.13     48.70 o 
   3  15   3       92.22      102.23     34.68 o 
   4  15   3     2586.07     2475.76     71.96 o 
   5  15   3     1904.89     1903.62     67.62 o 
   6  15   3      671.95      609.39     43.46 o 
   7  15   3      123.97      123.92     34.25 o 
   8  15   3        6.12      -30.32     36.85 o 
   9  15   3       51.23       39.76     39.43 o 
  -8  16   3     1251.74     1224.46     83.60 o 
  -7  16   3      595.23      523.81     64.46 o 
  -6  16   3      853.30      948.08     62.99 o 
  -5  16   3      579.25      604.15     53.71 o 
  -4  16   3      473.85      568.12     46.28 o 
  -3  16   3     1072.65     1164.37     57.29 o 
  -2  16   3      864.38      876.55     52.15 o 
  -1  16   3     1036.60     1149.37     78.22 o 
   0  16   3     1497.88     1410.04     60.72 o 
   1  16   3     1038.27     1216.51     60.56 o 
   2  16   3      862.98      825.91     51.47 o 
   3  16   3     1073.64     1102.61     56.57 o 
   4  16   3      471.70      427.68     44.22 o 
   5  16   3      580.70      600.83     48.40 o 
   6  16   3      858.49      824.96     57.41 o 
   7  16   3      594.41      541.73     49.27 o 
   8  16   3     1252.79     1298.08     66.51 o 
  -7  17   3      552.85      497.67     67.23 o 
  -6  17   3      802.05      860.30     75.10 o 
  -5  17   3      456.15      438.06     55.48 o 
  -4  17   3      494.54      476.84     47.01 o 
  -3  17   3     1918.64     2049.03     74.38 o 
  -2  17   3       91.47      103.11     37.44 o 
  -1  17   3      376.84      378.32     43.57 o 
   0  17   3      800.25      833.71     53.15 o 
   1  17   3      377.13      395.55     44.14 o 
   2  17   3       91.79       95.72     37.95 o 
   3  17   3     1918.31     2002.23     73.26 o 
   4  17   3      494.24      533.41     48.88 o 
   5  17   3      454.99      504.15     49.94 o 
   6  17   3      801.60      914.89     58.50 o 
   7  17   3      552.19      580.59     52.66 o 
  -5  18   3     1035.62     1026.95     67.79 o 
  -4  18   3      812.52      862.89     64.19 o 
  -3  18   3      461.52      453.41     48.81 o 
  -2  18   3     1900.12     1939.72     71.26 o 
  -1  18   3     1652.23     1689.01     70.54 o 
   0  18   3        9.70       32.33     38.01 o 
   1  18   3     1653.58     1666.04     70.85 o 
   2  18   3     1899.02     1883.38     86.13 o 
   3  18   3      462.50      487.60     49.37 o 
   4  18   3      812.38      771.98     67.36 o 
   5  18   3     1035.43     1031.51     62.07 o 
  -1  19   3      442.30      459.40     49.28 o 
   0  19   3     1822.54     1807.87     74.83 o 
   1  19   3      441.12      489.13     50.54 o 
   0   0   4    21141.07    20840.95    535.88 o 
   1   0   4      133.11      152.61     43.51 o 
   2   0   4       83.06       68.18     39.85 o 
   3   0   4        1.88        4.74     31.29 o 
   4   0   4      499.94      570.58     65.93 o 
   5   0   4       55.67       75.41     34.02 o 
   6   0   4    10916.52    11105.33    188.10 o 
   7   0   4      403.17      433.81     63.50 o 
   8   0   4      799.47      710.78     85.73 o 
   9   0   4      624.43      613.41     83.19 o 
  10   0   4      489.23      446.70    144.28 o 
  11   0   4      138.84      151.40     60.73 o 
  12   0   4     1472.32     1496.27    189.16 o 
 -12   1   4     2692.58     2768.15    126.58 o 
 -11   1   4      413.80      533.03    145.21 o 
 -10   1   4      264.81      249.01     62.33 o 
  -9   1   4      269.14      137.42     57.54 o 
  -8   1   4      423.80      420.18     79.32 o 
  -7   1   4     3548.11     3331.76    180.43 o 
  -6   1   4     4635.42     4527.99    106.64 o 
  -5   1   4     1373.38     1489.99     67.20 o 
  -4   1   4       27.95       -0.80     32.03 o 
  -3   1   4      145.09      134.37     41.10 o 
  -2   1   4      135.05      110.55     48.22 o 
  -1   1   4     2297.99     2354.70     77.14 o 
   0   1   4     4569.52     4712.05    109.62 o 
   1   1   4     2297.72     2358.93     78.50 o 
   2   1   4      134.76      114.40     34.17 o 
   3   1   4      145.16      117.49     34.44 o 
   4   1   4       27.79       49.38     28.92 o 
   5   1   4     1373.28     1267.88     53.55 o 
   6   1   4     4636.88     4800.54    131.08 o 
   7   1   4     3549.05     3752.75    101.93 o 
   8   1   4      424.63      357.62     62.26 o 
   9   1   4      269.05      197.09     59.60 o 
  10   1   4      264.69      222.07     60.61 o 
  11   1   4      413.67      393.66     68.08 o 
  12   1   4     2692.82     2379.77    120.74 o 
 -12   2   4     1247.86     1257.96    196.80 o 
 -11   2   4      308.26      350.90     69.15 o 
 -10   2   4       25.21       83.69     57.32 o 
  -9   2   4      234.06      250.66     61.45 o 
  -8   2   4     1122.67      990.50     82.63 o 
  -7   2   4     4959.95     4839.51    111.93 o 
  -6   2   4     1681.53     1774.41     88.42 o 
  -5   2   4     2377.05     2316.93     76.75 o 
  -4   2   4      153.05      182.33     32.68 o 
  -3   2   4     1726.50     1637.81     59.19 o 
  -2   2   4       26.58        1.35     28.00 o 
  -1   2   4     5744.66     5690.46    121.93 o 
   0   2   4       28.89       49.48     33.84 o 
   1   2   4     5744.11     5644.60    228.85 o 
   2   2   4       26.82       59.83     33.07 o 
   3   2   4     1726.47     1642.00    109.76 o 
   4   2   4      152.44      178.98     32.40 o 
   5   2   4     2378.62     2366.38     67.54 o 
   6   2   4     1681.96     1662.02     60.31 o 
   7   2   4     4960.45     5101.76    264.75 o 
   8   2   4     1123.31      987.58     80.62 o 
   9   2   4      234.04      157.20     60.17 o 
  10   2   4       25.22      -15.69     52.84 o 
  11   2   4      309.11      339.16     69.44 o 
  12   2   4     1246.85     1215.89     96.91 o 
 -12   3   4     2983.26     2912.44    132.35 o 
 -11   3   4      655.32      757.63     83.13 o 
 -10   3   4      483.87      498.88     72.79 o 
  -9   3   4      525.64      564.61     70.93 o 
  -8   3   4      222.67      210.43     57.99 o 
  -7   3   4     1904.90     2041.71     98.89 o 
  -6   3   4     3246.63     3304.60     89.32 o 
  -5   3   4     1474.21     1526.09     59.04 o 
  -4   3   4      132.95      115.21     31.87 o 
  -3   3   4      235.05      264.29     34.60 o 
  -2   3   4      139.99      150.68     31.55 o 
  -1   3   4     2067.71     2184.00     76.15 o 
   0   3   4     2264.50     2157.37     77.21 o 
   1   3   4     2068.89     2086.86     74.74 o 
   2   3   4      140.17      213.82     37.34 o 
   3   3   4      234.46      258.24     39.27 o 
   4   3   4      132.09      130.50     30.97 o 
   5   3   4     1473.56     1594.98    108.96 o 
   6   3   4     3246.85     3513.97    131.67 o 
   7   3   4     1902.27     2040.88     85.58 o 
   8   3   4      223.40      175.95     54.85 o 
   9   3   4      525.80      551.23     70.32 o 
  10   3   4      483.88      473.52     68.14 o 
  11   3   4      654.66      619.95    131.77 o 
  12   3   4     2981.70     3173.63    134.39 o 
 -12   4   4     1146.61     1127.54     97.06 o 
 -11   4   4      345.22      461.17     74.19 o 
 -10   4   4      344.11      375.20     82.95 o 
  -9   4   4      202.07      178.73     60.31 o 
  -8   4   4      826.78      738.93     74.91 o 
  -7   4   4      788.40      812.24     48.88 o 
  -6   4   4     9014.21     8819.08    217.80 o 
  -5   4   4      128.19      168.24     34.04 o 
  -4   4   4      371.01      400.14     38.11 o 
  -3   4   4      189.33      180.28     42.32 o 
  -2   4   4      183.92      214.93     33.17 o 
  -1   4   4      164.64      188.23     33.46 o 
   0   4   4    15815.40    15841.16    248.57 o 
   1   4   4      164.64      191.67     37.64 o 
   2   4   4      183.76      194.50     55.38 o 
   3   4   4      189.92      107.53     45.12 o 
   4   4   4      371.58      399.93     43.34 o 
   5   4   4      127.22      172.92     33.08 o 
   6   4   4     9011.59     8981.98    140.37 o 
   7   4   4      788.31      755.80     62.61 o 
   8   4   4      826.90      800.76     73.95 o 
   9   4   4      201.46      311.24     63.13 o 
  10   4   4      344.52      338.42     67.23 o 
  11   4   4      345.41      428.87    109.91 o 
  12   4   4     1144.21     1379.24    103.46 o 
 -12   5   4     3005.25     3295.55    235.81 o 
 -11   5   4       85.82      109.93     61.97 o 
 -10   5   4       52.18      131.53     61.07 o 
  -9   5   4      121.59       88.82     46.21 o 
  -8   5   4      186.89      269.02     48.36 o 
  -7   5   4     3852.88     3704.95     87.24 o 
  -6   5   4     5915.99     5998.54    111.89 o 
  -5   5   4      156.09      231.31     37.77 o 
  -4   5   4      283.10      290.94     36.78 o 
  -3   5   4      363.52      385.71     38.37 o 
  -2   5   4      586.09      642.98     43.17 o 
  -1   5   4     1817.19     1839.17     60.96 o 
   0   5   4     4900.69     5005.97    115.18 o 
   1   5   4     1816.93     1813.16     71.40 o 
   2   5   4      586.36      564.07     47.97 o 
   3   5   4      364.77      398.52     44.24 o 
   4   5   4      282.65      301.85     37.44 o 
   5   5   4      155.97      128.84     27.55 o 
   6   5   4     5919.76     6129.73    176.50 o 
   7   5   4     3852.14     3781.26    103.15 o 
   8   5   4      187.45      107.89     57.07 o 
   9   5   4      120.58       73.61     57.92 o 
  10   5   4       52.09       69.61     58.61 o 
  11   5   4       86.23       50.69     60.66 o 
  12   5   4     3007.90     3077.24    164.29 o 
 -11   6   4      141.03      136.12     85.50 o 
 -10   6   4       93.53       87.89     47.42 o 
  -9   6   4      217.58      234.93     49.95 o 
  -8   6   4      261.07      316.09     66.60 o 
  -7   6   4     5043.94     4958.77    102.01 o 
  -6   6   4     1235.02     1248.61     60.43 o 
  -5   6   4     1820.98     1791.41     65.06 o 
  -4   6   4       88.25       87.02     32.29 o 
  -3   6   4     1489.00     1443.56     58.63 o 
  -2   6   4       14.26        8.93     29.39 o 
  -1   6   4     6404.73     6488.91    113.52 o 
   0   6   4      381.98      440.05     39.97 o 
   1   6   4     6404.03     6535.12    135.03 o 
   2   6   4       14.37        0.43     25.67 o 
   3   6   4     1488.88     1478.11     53.80 o 
   4   6   4       88.05      132.62     28.80 o 
   5   6   4     1821.48     1874.57     54.37 o 
   6   6   4     1236.15     1187.22     63.92 o 
   7   6   4     5043.65     5002.76     99.33 o 
   8   6   4      260.94      229.17     59.72 o 
   9   6   4      217.66      170.65     57.83 o 
  10   6   4       93.73       65.33     58.65 o 
  11   6   4      141.48      249.78     67.81 o 
 -11   7   4      585.12      487.23     62.15 o 
 -10   7   4      342.33      330.24     55.89 o 
  -9   7   4      206.64      204.86     51.06 o 
  -8   7   4      475.06      390.06     54.08 o 
  -7   7   4     1813.42     1744.84     67.06 o 
  -6   7   4     3269.50     3234.05     82.25 o 
  -5   7   4     1098.56     1155.97     55.77 o 
  -4   7   4      457.36      476.67     41.76 o 
  -3   7   4      473.70      512.51     42.27 o 
  -2   7   4      377.84      377.10     39.05 o 
  -1   7   4     2494.06     2503.25     61.05 o 
   0   7   4     1174.51     1188.77     44.26 o 
   1   7   4     2497.09     2607.80     59.34 o 
   2   7   4      379.00      336.59     33.94 o 
   3   7   4      472.52      475.58     37.51 o 
   4   7   4      454.17      478.19     44.11 o 
   5   7   4     1096.75     1130.11     53.88 o 
   6   7   4     3272.08     3288.03     94.16 o 
   7   7   4     1812.10     1805.10     65.31 o 
   8   7   4      474.95      507.02     55.19 o 
   9   7   4      207.09      196.41     90.91 o 
  10   7   4      343.01      513.57    100.87 o 
  11   7   4      582.67      646.51     92.45 o 
 -11   8   4      496.21      565.13     64.07 o 
 -10   8   4      201.62      335.10     60.10 o 
  -9   8   4      102.96       95.43     47.52 o 
  -8   8   4      916.28      967.09     56.41 o 
  -7   8   4      877.08      950.77     54.78 o 
  -6   8   4     6070.33     6030.96    145.49 o 
  -5   8   4      695.86      712.33     65.17 o 
  -4   8   4      276.01      310.38     39.75 o 
  -3   8   4       48.93       55.28     31.55 o 
  -2   8   4      264.48      256.77     26.17 o 
  -1   8   4      238.26      200.34     31.86 o 
   0   8   4    10001.45     9728.89    130.74 o 
   1   8   4      238.33      202.09     28.61 o 
   2   8   4      264.34      285.78     29.77 o 
   3   8   4       48.81       43.95     28.98 o 
   4   8   4      276.20      297.36     35.08 o 
   5   8   4      695.87      818.10     45.08 o 
   6   8   4     6072.09     6010.48    128.60 o 
   7   8   4      877.21      840.13     68.29 o 
   8   8   4      915.74      910.26     54.09 o 
   9   8   4      103.10       29.94     56.71 o 
  10   8   4      201.63      252.36     92.76 o 
  11   8   4      495.96      592.52     82.54 o 
 -10   9   4       19.95       38.45     54.21 o 
  -9   9   4      286.51      310.48     53.93 o 
  -8   9   4      292.38      308.29     44.29 o 
  -7   9   4     1990.10     2242.27     76.77 o 
  -6   9   4     4049.67     4150.80     96.19 o 
  -5   9   4        9.11       20.63     34.04 o 
  -4   9   4      721.56      766.71     55.96 o 
  -3   9   4      145.38      116.68     32.33 o 
  -2   9   4      905.35      840.38     41.60 o 
  -1   9   4      939.83      949.00     42.95 o 
   0   9   4     3258.01     3271.89     68.59 o 
   1   9   4      939.28      881.23     41.90 o 
   2   9   4      905.73      954.72     42.86 o 
   3   9   4      146.36      146.89     28.77 o 
   4   9   4      720.03      743.13     45.21 o 
   5   9   4        8.73       -5.38     55.21 o 
   6   9   4     4052.91     4275.33    163.65 o 
   7   9   4     1990.28     2200.68     73.04 o 
   8   9   4      290.86      233.23     50.72 o 
   9   9   4      286.09      234.39     51.02 o 
  10   9   4       19.97      -34.66     59.01 o 
  -9  10   4       65.88      121.89     51.35 o 
  -8  10   4      260.83      271.90     44.15 o 
  -7  10   4     3649.72     3816.07    103.54 o 
  -6  10   4     1061.99     1007.10     69.31 o 
  -5  10   4     1407.70     1401.06     59.50 o 
  -4  10   4        5.32       38.24     31.72 o 
  -3  10   4      566.99      575.77     38.81 o 
  -2  10   4       28.92       -7.71     26.27 o 
  -1  10   4     4280.05     4176.34    105.98 o 
   0  10   4      770.03      803.98     41.87 o 
   1  10   4     4282.71     4456.99     82.40 o 
   2  10   4       28.97       68.06     27.70 o 
   3  10   4      566.73      587.26     38.55 o 
   4  10   4        5.19       13.11     27.12 o 
   5  10   4     1405.80     1389.93     57.53 o 
   6  10   4     1060.00      982.92     60.27 o 
   7  10   4     3651.14     3696.49     90.93 o 
   8  10   4      261.24      283.78     44.12 o 
   9  10   4       65.70       79.17     47.33 o 
  -9  11   4      118.42       62.40     59.78 o 
  -8  11   4     1009.58      818.31     63.53 o 
  -7  11   4     1606.36     1517.51     78.62 o 
  -6  11   4     1931.00     1918.67    110.50 o 
  -5  11   4     1769.42     1874.68     68.10 o 
  -4  11   4      171.51      138.75     35.46 o 
  -3  11   4      163.84      176.32     31.96 o 
  -2  11   4      269.17      306.09     34.79 o 
  -1  11   4     2605.66     2702.79     76.92 o 
   0  11   4      559.46      642.44     41.09 o 
   1  11   4     2607.73     2694.79     84.37 o 
   2  11   4      269.74      268.84     33.55 o 
   3  11   4      163.34      152.97     31.85 o 
   4  11   4      170.48      220.24     33.01 o 
   5  11   4     1769.29     1806.73     64.84 o 
   6  11   4     1932.00     1930.66     62.28 o 
   7  11   4     1607.12     1673.84     69.07 o 
   8  11   4     1007.51     1093.60     60.49 o 
   9  11   4      118.85       58.94     78.01 o 
  -8  12   4      904.05      917.55     68.06 o 
  -7  12   4      232.91      239.29     42.28 o 
  -6  12   4     3746.01     3967.44     94.15 o 
  -5  12   4     1136.27     1170.44     58.92 o 
  -4  12   4      301.62      279.65     40.86 o 
  -3  12   4        6.94       26.93     30.27 o 
  -2  12   4      407.71      439.77     38.92 o 
  -1  12   4      408.78      459.10     38.99 o 
   0  12   4     7455.55     7552.51    117.74 o 
   1  12   4      408.65      394.20     37.43 o 
   2  12   4      407.27      340.19     36.33 o 
   3  12   4        6.84        6.95     29.90 o 
   4  12   4      300.55      342.39     37.24 o 
   5  12   4     1138.25     1067.37     77.19 o 
   6  12   4     3745.93     3810.67     82.95 o 
   7  12   4      234.84      243.10     38.75 o 
   8  12   4      901.50      975.40     60.36 o 
  -7  13   4     1259.32     1369.78     65.52 o 
  -6  13   4     2145.65     2315.56     83.28 o 
  -5  13   4       48.65      100.59     38.36 o 
  -4  13   4      404.61      393.03     45.51 o 
  -3  13   4       29.46       22.54     32.43 o 
  -2  13   4      885.84      889.80     48.75 o 
  -1  13   4      417.18      422.78     54.42 o 
   0  13   4     2327.13     2391.75     67.43 o 
   1  13   4      417.16      459.03     40.32 o 
   2  13   4      885.36      918.20     48.85 o 
   3  13   4       29.35       12.11     30.96 o 
   4  13   4      404.21      389.88     47.88 o 
   5  13   4       48.69       39.46     36.93 o 
   6  13   4     2145.45     2251.39     69.15 o 
   7  13   4     1260.53     1257.61     57.73 o 
  -5  14   4      663.89      718.46     53.78 o 
  -4  14   4       58.24       85.04     35.93 o 
  -3  14   4      122.69      169.18     36.52 o 
  -2  14   4       45.02       26.21     33.09 o 
  -1  14   4     1859.20     1966.49     65.47 o 
   0  14   4      586.30      571.72     44.60 o 
   1  14   4     1860.93     1909.48     84.79 o 
   2  14   4       45.17       15.51     33.11 o 
   3  14   4      122.93      119.63     40.87 o 
   4  14   4       58.20       59.38     38.95 o 
   5  14   4      664.06      749.28     53.41 o 
  -3  15   4       30.10       37.63     36.25 o 
  -2  15   4      133.58      141.38     44.96 o 
  -1  15   4     1769.02     1791.86     65.73 o 
   0  15   4      126.65      109.81     36.96 o 
   1  15   4     1769.04     1758.86     72.17 o 
   2  15   4      133.50      135.23     37.05 o 
   3  15   4       30.29      -30.65     34.26 o 
   0   0   5      534.57      646.79     98.86 o 
   1   0   5     1578.01     1856.49    125.43 o 
   2   0   5       65.05      107.54     45.31 o 
   3   0   5        0.49       18.17     42.99 o 
   4   0   5      739.73      825.04     64.46 o 
   5   0   5     3041.76     3046.72     99.80 o 
   6   0   5     1230.39     1139.49    162.97 o 
   7   0   5        7.56      -10.41     60.26 o 
  -7   1   5     1652.51     1835.01    177.88 o 
  -6   1   5      169.34      265.96     74.15 o 
  -5   1   5      453.27      624.80     59.77 o 
  -4   1   5      323.87      363.84     52.62 o 
  -3   1   5      382.48      411.26     53.48 o 
  -2   1   5     1599.25     1791.34    108.55 o 
  -1   1   5     1345.54     1341.14     90.46 o 
   0   1   5      536.47      533.26     68.32 o 
   1   1   5     1344.99     1295.58     87.90 o 
   2   1   5     1598.80     1657.65    223.45 o 
   3   1   5      382.80      405.39     53.19 o 
   4   1   5      323.78      338.74     51.73 o 
   5   1   5      452.57      468.35     55.80 o 
   6   1   5      169.24      253.23     68.02 o 
   7   1   5     1653.21     1766.06    123.58 o 
  -7   2   5        8.38       23.81     61.80 o 
  -6   2   5      499.77      549.22     78.88 o 
  -5   2   5     1161.37     1146.92     71.17 o 
  -4   2   5     1800.50     1891.34     86.01 o 
  -3   2   5      312.47      338.64     52.24 o 
  -2   2   5     2454.34     2487.60     92.04 o 
  -1   2   5      741.70      779.38     63.06 o 
   0   2   5       26.82       11.39     49.92 o 
   1   2   5      740.81      790.73     76.13 o 
   2   2   5     2456.76     2599.53    170.85 o 
   3   2   5      311.69      375.09     51.95 o 
   4   2   5     1797.35     1786.19     83.54 o 
   5   2   5     1162.49     1054.57    111.92 o 
   6   2   5      499.55      412.91     72.92 o 
   7   2   5        8.41      -71.33    103.42 o 
  -6   3   5      195.86      216.13     69.09 o 
  -5   3   5      337.28      364.59     54.32 o 
  -4   3   5      356.29      490.14     62.88 o 
  -3   3   5     1068.27     1129.86     71.36 o 
  -2   3   5     1600.34     1534.81     78.90 o 
  -1   3   5     1491.92     1560.52     69.11 o 
   0   3   5      880.53      837.46     65.07 o 
   1   3   5     1492.65     1694.54    135.93 o 
   2   3   5     1600.01     1633.65     81.66 o 
   3   3   5     1069.38     1116.30     61.74 o 
   4   3   5      357.61      440.87     60.40 o 
   5   3   5      337.23      398.87     58.39 o 
   6   3   5      195.17      237.70     69.26 o 
  -6   4   5      825.85      862.11     93.35 o 
  -5   4   5     2829.94     2951.79    101.30 o 
  -4   4   5      697.24      774.18     65.96 o 
  -3   4   5       11.44        9.87     38.27 o 
  -2   4   5      107.20      185.30     42.73 o 
  -1   4   5     1754.93     1845.79     74.88 o 
   0   4   5      554.10      612.45     52.92 o 
   1   4   5     1753.23     1876.31     87.20 o 
   2   4   5      108.19       97.62     48.79 o 
   3   4   5       11.13      -46.66     41.30 o 
   4   4   5      697.77      713.18     54.95 o 
   5   4   5     2833.03     3037.95    156.41 o 
   6   4   5      824.42      912.30     73.89 o 
  -6   5   5      144.99      208.37     51.97 o 
  -5   5   5      636.41      660.44     55.02 o 
  -4   5   5      237.22      317.34     46.82 o 
  -3   5   5      348.79      390.05     48.21 o 
  -2   5   5      897.71     1048.83     74.43 o 
  -1   5   5     1704.61     1821.30     96.21 o 
   0   5   5      280.06      301.48     45.77 o 
   1   5   5     1704.00     1825.43     79.29 o 
   2   5   5      895.27     1040.14     85.84 o 
   3   5   5      349.32      411.98     54.97 o 
   4   5   5      236.01      255.03     45.21 o 
   5   5   5      634.43      690.03     85.60 o 
   6   5   5      145.50      198.34     55.10 o 
  -5   6   5     1208.99     1211.30     66.97 o 
  -4   6   5     1499.33     1832.75     76.60 o 
  -3   6   5      326.25      406.28     49.01 o 
  -2   6   5     1508.30     1626.71     87.83 o 
  -1   6   5      484.72      553.53     59.30 o 
   0   6   5      222.82      278.80     51.66 o 
   1   6   5      484.19      486.63     58.37 o 
   2   6   5     1509.92     1497.81     80.66 o 
   3   6   5      325.56      240.95     51.65 o 
   4   6   5     1497.86     1485.30     70.37 o 
   5   6   5     1209.48     1271.79     81.07 o 
  -4   7   5      521.11      566.40     53.64 o 
  -3   7   5     1587.26     1511.90     90.21 o 
  -2   7   5      701.93      630.87     62.96 o 
  -1   7   5     1133.78     1170.14     75.14 o 
   0   7   5      870.41      919.97     68.70 o 
   1   7   5     1135.42     1243.12     77.33 o 
   2   7   5      699.92      825.15     67.26 o 
   3   7   5     1590.15     1772.94     87.09 o 
   4   7   5      524.08      536.84     63.62 o 
  -3   8   5      186.49      201.59     50.96 o 
  -2   8   5      239.56      243.61     53.73 o 
  -1   8   5     1380.34     1409.26     82.22 o 
   0   8   5      397.26      347.72     56.36 o 
   1   8   5     1380.38     1430.54    135.29 o 
   2   8   5      239.18      259.33     69.54 o 
   3   8   5      186.48      207.54     58.17 o 
                                                 
